# Supplementary material for: Deciphering microRNA-mRNA regulatory network in adult T-cell leukemia/lymphoma; the battle between oncogenes and anti-oncogenes
Source: PLoS One. 2021 Feb 25;16(2):e0247713. doi: 10.1371/journal.pone.0247713 (PMC7906381; doi:10.1371/journal.pone.0247713)
Supplement: S1 Table — (XLSX) [file pone.0247713.s001.xlsx]

## Sheet: DE-miRNA
DE-miRNA	logFC	adj.P.Val
hsa-miR-923	-1.56244	2.32695e-18	It is not miRNA anymore.
hsa-miR-768-3p_v11.0	-2.28584	6.83216e-18	It is not miRNA anymore.
hsa-miR-31-5p	-4.6513	1.33417e-37
hsa-miR-26a	-2.75116	3.41406e-29
hsa-miR-125b	-4.34672	2.63169e-28
hsa-miR-146b-5p	-4.5516	1.08717e-27
hsa-let-7g	-2.3467	5.81737e-23
hsa-miR-125a-5p	-3.13149	1.74671e-22
hsa-miR-30b	-1.99114	1.22324e-21
hsa-miR-20a	-2.06715	2.17183e-20
hsa-miR-29c	-3.34011	2.28153e-20
hsa-miR-140-3p	-1.80609	5.81166e-20
hsa-miR-29a	-2.79889	1.01517e-19
hsa-miR-361-5p	-1.99291	3.4902e-19
hsa-miR-192-5p	-2.28832	3.64706e-19
hsa-miR-92a-3p	-1.82863	3.64706e-19
hsa-miR-28-5p	-2.16728	3.64706e-19
hsa-miR-451a	4.33409	4.7284e-19
hsa-miR-342-3p	-2.31312	6.10692e-19
hsa-miR-151-3p	-2.89533	6.10692e-19
hsa-miR-320a	-1.68643	9.54716e-19
hsa-let-7a	-1.61474	1.14265e-18
hsa-miR-194	-2.26102	1.14265e-18
hsa-miR-423-5p	-1.70778	3.1683e-18
hsa-miR-222	-2.357	6.04803e-18
hsa-let-7c	-2.44434	6.96952e-18
hsa-miR-17-5p	-1.99733	8.49217e-18
hsa-miR-215	-2.29051	8.49217e-18
hsa-miR-363	-3.03115	1.00271e-17
hsa-miR-99a	-2.77697	4.00446e-17
hsa-miR-24	-1.57111	4.68228e-17
hsa-miR-361-3p	-1.74533	1.27672e-16
hsa-miR-20b	-2.02447	1.34162e-16
hsa-miR-181a-5p	-2.56428	2.00407e-16
hsa-miR-186	-1.81896	9.47545e-16
hsa-miR-126	-3.10398	1.23552e-15
hsa-miR-151-5p	-2.95681	4.56881e-15
hsa-miR-148b-3p	-2.01472	6.98138e-15
hsa-miR-874	-2.19115	7.21972e-15
hsa-miR-95	-2.01549	1.05459e-14
hsa-miR-193b	-2.08434	2.23778e-14
hsa-miR-374a	-1.80261	4.49039e-14
hsa-let-7b	-2.58899	5.29991e-14
hsa-miR-101	-2.29905	1.49365e-13
hsa-miR-221-3p	-2.05938	2.80665e-13
hsa-miR-150-5P	-1.6662	5.37512e-13
hsa-miR-130a	-2.35742	5.94587e-13
hsa-miR-652	-1.6575	1.2105e-12
hsa-miR-10a-5p	-1.93343	1.70774e-12
hsa-miR-199a-3p	-2.6336	2.59245e-12
hsa-let-7e	-2.43634	3.58697e-12
hsa-miR-342-5p	-1.91127	7.36527e-12
hsa-miR-199a-5p	-2.90549	1.11552e-11
hsa-miR-886-3p	-1.91892	1.37249e-11
hsa-miR-27a	-2.03123	1.67599e-11
hsa-miR-140-5p	-1.80662	3.29803e-11
hsa-miR-328	-1.51199	8.01449e-11
hsa-miR-210	-1.58832	1.12581e-10
hsa-miR-26b	-1.64617	2.93874e-10
hsa-miR-29b	-2.4793	3.44589e-10
hsa-miR-584	-1.57712	5.15339e-10
hsa-miR-181b-5p	-1.73067	2.34211e-09
hsa-miR-142-5p	-1.58159	3.56448e-09
hsa-miR-27b	-1.54254	1.64105e-08
hsa-miR-487b	-1.56295	4.17827e-08
hsa-miR-513b	-1.59588	4.92742e-08
hsa-miR-142-3p	-1.83936	2.02208e-07
hsa-miR-133b	-1.71285	6.82691e-07
hsa-miR-370	-2.17554	0.000265486
hsa-miR-139-3p	-1.71971	0.00476927

## Sheet: DEGs
DEGs	logFC	adj.P.Val
ADAMTS14	-10.5555	1.4264e-27
SERPINC1	-9.00894	1.44274e-27
KCNS3	-9.21268	2.45462e-27
B3GALT1	-6.17918	8.20525e-25
CALML6	-9.96587	4.8678e-24
DDR1	-8.77681	2.07384e-22
RAET1E	-5.15178	1.99614e-21
LTBP3	-3.524	4.96426e-20
ARL6	-6.09085	1.05566e-19
LONRF1	-8.7082	1.58435e-19
CNTLN	-8.09906	1.64651e-19
ETV3	-3.07115	1.73223e-17
MOCOS	-6.45504	3.24944e-17
ZNF45	-2.40512	5.62584e-17
ZBTB22	-2.05558	1.17659e-16
PCDH8	-4.29907	1.17659e-16
BET1	-7.00429	1.54731e-16
LAPTM4B	-3.95576	2.43761e-16
SRCAP	-2.1043	3.56747e-16
DTNB	-2.14479	3.80876e-16
KDM6B	-3.52	3.34358e-15
LRIG3	4.34032	3.40251e-15
EPPK1	-2.45836	5.60299e-15
SNAPC1	-3.24187	7.23175e-15
ZNF135	-2.29136	1.23926e-14
RNF41	-2.78279	1.26537e-14
LAYN	-3.19982	1.286e-14
TSKS	-3.73467	1.80803e-14
ITK	-2.32692	1.94985e-14
ZNF506	-2.3252	1.94985e-14
PRR3	-2.19621	2.94424e-14
TTC4	-2.03512	3.12972e-14
ZNF250	-3.59016	3.65452e-14
RNF185	-2.31104	3.65452e-14
TMEM177	-2.42539	3.80032e-14
TGIF2	-3.14881	3.80032e-14
NLGN2	-2.3287	4.8077e-14
GNPDA1	-2.4485	7.43308e-14
ACVR1C	-3.85747	7.77943e-14
B4GALT4	-2.57531	7.97266e-14
HINFP	-2.98145	8.7178e-14
ZNF84	-2.9482	1.0871e-13
IRF2BP1	-2.08512	1.10709e-13
MED12	-2.29991	1.10709e-13
CCNYL1	-2.85099	1.13837e-13
KLHL5	-3.1297	1.17534e-13
SNPH	-3.02192	1.26185e-13
SCML1	-4.57999	1.81915e-13
SNTA1	-3.08451	1.85507e-13
CD200	-3.89487	1.98835e-13
SLC25A4	-2.83215	2.20394e-13
C1orf109	-2.17972	2.4753e-13
ZNF565	-2.46537	2.51979e-13
GPRASP1	-4.71366	2.67818e-13
ZNF383	-2.52365	3.13615e-13
ZNF461	-2.76683	3.50857e-13
LOC643733	-3.39846	3.87429e-13
RFT1	-2.23152	3.94345e-13
YES1	-3.19194	4.40664e-13
C5orf30	-5.79864	4.61433e-13
RHOF	-2.61668	4.99729e-13
KDM1A	-2.02268	5.79728e-13
TEX2	-2.36814	8.38106e-13
LOC284570	-2.04913	8.38106e-13
INPP5A	-2.36038	8.58814e-13
ZNF154	-2.15626	8.58814e-13
NPAT	-3.02389	1.03539e-12
LZTFL1	-3.98257	1.13934e-12
CCPG1	-2.44718	1.1762e-12
SLC1A1	4.54178	1.31318e-12
MYH3	-2.55108	1.43598e-12
PHLDB2	-3.83705	1.43598e-12
LHFPL3	4.19014	1.43598e-12
ZNF181	-2.02409	1.50159e-12
TAF1A	-2.22195	1.90532e-12
CXCR6	-4.38202	1.92489e-12
RBM12	-2.28289	1.92795e-12
GRAMD1A	-2.55114	2.23139e-12
ZNF704	-2.68503	2.34139e-12
CREBZF	-2.67362	2.50228e-12
TMEM9	-3.24785	2.50331e-12
KLF5	-3.14297	2.679e-12
TXNL4B	-2.20666	2.77772e-12
TGFBR2	-2.45866	2.86627e-12
CCDC102A	-3.09324	3.05294e-12
TMEM186	-2.14465	3.1179e-12
MMAB	-2.43449	3.1179e-12
COQ6	-2.16026	4.00981e-12
TBC1D20	-2.11443	4.13888e-12
WNT1	-3.10968	4.22934e-12
EVC2	2.62733	4.36007e-12
PRKD3	-2.83339	4.61587e-12
TMEM88	-4.28541	4.91077e-12
TNKS	-2.20292	5.11773e-12
CPNE3	-2.03134	5.81005e-12
BEX4	-4.74314	5.95608e-12
LYSMD2	-3.2371	6.208e-12
SMPD1	-2.98124	6.33341e-12
LDOC1L	-3.07864	6.69367e-12
PWWP2B	-4.65749	6.81908e-12
RAI1	-3.50767	7.25295e-12
SLC37A1	-2.88514	8.08424e-12
CAND2	-3.26678	8.30972e-12
ME3	-2.79939	8.48381e-12
CXCR3	-5.69298	8.60406e-12
ZKSCAN5	-2.15941	9.21121e-12
ZCCHC14	-4.06902	9.46633e-12
TSEN2	-2.5959	1.08952e-11
RPS6KA2	-2.29191	1.12914e-11
ADCY1	4.17641	1.17657e-11
COL6A2	-2.0935	1.22108e-11
ZNF302	-2.01235	1.30738e-11
B4GALT7	-2.31847	1.3922e-11
GCOM1	-2.25221	1.51975e-11
ZBTB3	-2.51639	1.80074e-11
GAMT	-2.23786	1.82545e-11
KRT2	-3.2542	1.92401e-11
ZNF585B	-2.1977	2.32253e-11
HMG20A	-2.02703	2.34489e-11
FNIP2	-2.80911	2.44709e-11
ZNF219	-4.44427	2.56928e-11
CXCR5	-3.15647	2.66392e-11
APBB1	-2.92741	2.90066e-11
ZNF747	-2.10365	2.9607e-11
ZNF827	-3.02106	2.99129e-11
FYCO1	-2.12352	3.07559e-11
ZNF419	-2.26591	3.1659e-11
SEC14L2	-4.13031	3.21468e-11
RRAGD	-3.04155	3.46594e-11
MPP7	-2.32395	4.10529e-11
RNF25	-2.53407	4.68383e-11
STX17	-2.09563	4.80099e-11
BCAS1	5.57289	4.86229e-11
BCAS4	-2.41764	4.86229e-11
ABHD2	-2.02533	5.003e-11
SLC7A6	-2.18473	5.03721e-11
SYCE2	-2.10813	5.50308e-11
SLAMF1	-3.65549	5.50308e-11
GTF3C1	-2.04349	6.12461e-11
GKAP1	-2.63945	6.61761e-11
ZNF540	-3.04225	6.63457e-11
SKIL	-2.95892	6.65836e-11
RERE	-2.00403	6.65836e-11
PTHLH	4.15593	6.69913e-11
RNF20	-2.27204	6.96168e-11
SURF6	-2.17645	7.38704e-11
SIPA1	-2.04944	7.48857e-11
DENND2C	-2.60307	7.65979e-11
KLHL26	-2.06183	7.99946e-11
ZNF790	-2.22256	8.1085e-11
TERF2	-2.27311	9.37485e-11
OBSCN	-3.0526	9.37485e-11
NUP133	-2.29981	1.14143e-10
ZNRF3	-2.90431	1.26114e-10
ERLIN1	-2.59828	1.26114e-10
SFMBT2	-2.86638	1.26626e-10
GRAP	-3.19518	1.28218e-10
SMAD7	-3.66524	1.28992e-10
EPB41L4A	-2.84944	1.34574e-10
ZNF395	-3.63538	1.37862e-10
ZNF180	-2.24346	1.38878e-10
ZNF764	-3.32042	1.38878e-10
CCND2	-2.04213	1.38921e-10
ZNF550	-3.12485	1.45479e-10
FICD	-2.14444	1.532e-10
N4BP3	-3.9554	1.86637e-10
RABEP1	-2.42801	1.87708e-10
TGFBR1	-2.48605	2.04182e-10
EPS8	-3.43518	2.07409e-10
MRS2	-2.45176	2.17542e-10
SBF2	-2.29189	2.23313e-10
PPFIBP1	3.94805	2.29332e-10
YIPF5	-2.57096	2.39871e-10
ZNF629	-4.29591	2.39871e-10
CHDH	-2.04171	2.43254e-10
COL18A1	-3.31934	2.63314e-10
KDM5B	-3.0346	2.63324e-10
TAF4B	-2.48476	2.64199e-10
SEH1L	-2.27026	2.66722e-10
NELL2	-4.37944	2.79002e-10
NOC3L	-2.38788	2.80027e-10
MARCKSL1	-2.56694	2.89901e-10
HN1L	-2.24613	3.18337e-10
SMURF2	-2.14866	3.38576e-10
ATP1B1	3.51341	3.55016e-10
SNN	-3.99291	3.55401e-10
FAM174A	-2.03476	3.88265e-10
MOV10	-2.66045	3.88859e-10
MLYCD	-2.54142	3.98269e-10
EARS2	-2.15779	4.27018e-10
PDK3	-2.39247	4.42037e-10
TMED1	-2.10549	4.44569e-10
NFRKB	-2.03984	4.89283e-10
POLR3F	-2.40117	4.90607e-10
STRADA	-2.24434	5.16236e-10
CDKN1A	-4.62246	5.16236e-10
AARS	-2.26653	5.18741e-10
ZNF768	-2.0174	5.41436e-10
BCOR	-3.06744	5.50094e-10
USP35	-2.63453	5.74802e-10
VPS33B	-2.49324	5.74802e-10
POLA2	-2.1714	5.9611e-10
ZNF222	-2.7154	6.13702e-10
TTC9	-3.57346	6.28023e-10
KDM2B	-2.8931	6.32602e-10
LYSMD3	-2.61459	6.5728e-10
TSTD2	-2.35643	6.5728e-10
SDCBP2	-2.59327	6.65973e-10
TMEM45B	-3.46802	6.77315e-10
KCNQ1OT1	-2.85604	6.84981e-10
WDR3	-2.31578	7.07156e-10
TSPAN3	-2.84478	7.09918e-10
CEP72	-2.28156	7.26386e-10
ABI3	-2.49741	7.3198e-10
IL4I1	-4.43746	7.48871e-10
PI4KAP2	-2.22089	7.66662e-10
AMPD3	-3.47143	7.67853e-10
CHST14	-2.24169	7.85449e-10
C7orf49	-2.22003	7.92994e-10
RGPD1	-2.50979	8.02434e-10
DOK5	4.13111	8.37481e-10
TGIF1	-3.55725	8.54417e-10
EPOR	-2.0807	8.63117e-10
FOXK1	-3.0916	8.7894e-10
CRK	-2.70006	8.7894e-10
MON2	-2.27694	8.83993e-10
ZNF283	-2.48795	9.49193e-10
MRPS18A	-2.64482	1.01407e-09
TGM1	-2.05678	1.07497e-09
CHADL	-3.87769	1.10185e-09
UNC5CL	-2.1101	1.15939e-09
LYPD3	-4.59863	1.15939e-09
PRRT3	-2.26772	1.23048e-09
AP3M1	-2.03029	1.26834e-09
FKRP	-2.15048	1.29646e-09
STAT4	-3.79256	1.31548e-09
ASAP1	-2.02949	1.36149e-09
LARS2	-2.28408	1.38751e-09
PTGER3	3.19143	1.40673e-09
SETD1B	-3.16308	1.4248e-09
ZNF268	-3.48965	1.42534e-09
NFKB2	-3.20261	1.49091e-09
MED28	-2.31863	1.49091e-09
METTL6	-2.10931	1.52629e-09
ZNF555	-2.37182	1.5542e-09
PITPNC1	-2.76753	1.61006e-09
SETD5	-2.40368	1.61705e-09
TRIM39	-2.84526	1.64982e-09
QRSL1	-2.26774	1.65634e-09
ZSCAN16	-2.52046	1.77981e-09
C11orf57	-2.03229	1.8615e-09
PDGFB	-2.25216	1.8615e-09
UBASH3A	-3.42905	1.90935e-09
BEX1	-3.7689	1.9274e-09
ZNF263	-2.23766	1.94214e-09
CPSF2	-2.1455	2.01723e-09
ALKBH1	-2.04042	2.03182e-09
BTBD18	-2.3341	2.08854e-09
PNPLA4	-2.95266	2.24418e-09
DHX32	-2.67825	2.33396e-09
ABCC2	-2.00675	2.41141e-09
SS18	-2.12149	2.43433e-09
RNF145	-2.61575	2.48162e-09
SEC62	-2.04981	2.5138e-09
CKAP4	-3.39547	2.57016e-09
C4orf32	-3.01847	2.6401e-09
FANK1	-5.36793	2.75168e-09
FGFRL1	-2.02357	2.79519e-09
ZSCAN18	-4.36827	2.80672e-09
CDKL5	-3.14354	2.8542e-09
EFHC2	-2.25512	2.86921e-09
MSC	3.31722	2.89416e-09
ZNF646	-2.6743	2.89416e-09
GAPVD1	-2.65938	2.95214e-09
LMAN1	-2.12027	2.97055e-09
SRRD	-2.33148	3.01651e-09
PAFAH2	-2.06428	3.08417e-09
RTN4R	-2.31841	3.26752e-09
TATDN1	-2.24236	3.54183e-09
WRB	-2.27562	3.61321e-09
TRIM62	-2.20873	3.66302e-09
RIC3	-3.13623	3.78308e-09
ZNF462	4.14068	3.78308e-09
SKAP2	4.41995	3.83752e-09
KLRB1	-3.25047	3.91432e-09
BPTF	-2.21175	3.99476e-09
IPW	-2.30935	4.03936e-09
CES2	-2.68554	4.03936e-09
PHACTR4	-2.14522	4.17094e-09
SKP2	-2.02421	4.23251e-09
SHF	-2.30579	4.43819e-09
SLC30A5	-2.33849	4.45326e-09
MRTO4	-2.31262	4.55903e-09
HEG1	-2.5027	4.55903e-09
TMEM217	-2.12562	4.60982e-09
RNF40	-2.14371	5.13124e-09
CSTF2	-2.90868	5.19566e-09
DENND4A	-2.85578	5.26453e-09
AUTS2	-5.04067	5.26722e-09
PELI2	-4.14595	5.334e-09
C8orf33	-2.21689	5.36566e-09
PIP5K1A	-2.78404	5.36566e-09
LOC284454	-2.22657	5.37595e-09
ZNF571	-3.4164	5.5723e-09
DYRK4	-2.1942	5.5723e-09
SOS2	-2.51762	5.7437e-09
KCNH5	5.48354	5.82141e-09
ZNF10	-3.11036	5.99667e-09
CNNM3	-2.21268	6.25775e-09
EI24	-2.30939	6.30041e-09
MAP1LC3C	5.53076	6.41591e-09
PATZ1	-2.40942	6.41591e-09
GOLIM4	3.23965	6.44289e-09
PTPRO	-2.02763	6.44847e-09
IPO9	-2.28455	6.76543e-09
ZIK1	-2.81606	6.76543e-09
COMMD2	-2.3698	7.01299e-09
ASTE1	-2.05241	7.18336e-09
PGAP1	-2.40415	7.25932e-09
INSIG2	-2.24793	7.37759e-09
CHI3L2	-2.84957	7.45043e-09
BCL2L11	-2.07431	7.46584e-09
DACT2	5.92856	7.6187e-09
OXNAD1	-2.21225	7.62784e-09
EGFL8	-2.10697	7.88779e-09
MED31	-2.69969	7.98597e-09
LOC148413	-2.08018	8.92173e-09
ZC3H8	-2.80265	9.11634e-09
FUBP3	-2.22055	9.41441e-09
SUPT16H	-3.1222	9.45252e-09
DPH2	-2.34741	9.54451e-09
MID2	-3.38443	1.0606e-08
RHOXF1	3.77436	1.10326e-08
RUNDC1	-2.14256	1.10695e-08
APPL2	-2.15443	1.10939e-08
SFXN1	-2.5811	1.11735e-08
ZNF853	-2.38685	1.11938e-08
ENO2	-3.09802	1.18144e-08
PPP2R2B	-2.803	1.19173e-08
DYNLT3	-2.92407	1.1934e-08
PARP11	-2.18945	1.2214e-08
CNPY4	-2.47233	1.26309e-08
CXorf57	-2.98397	1.29048e-08
GZMK	-4.81096	1.34239e-08
RXRB	-2.53212	1.38975e-08
PMEPA1	-3.83613	1.40833e-08
TBL1X	-3.32189	1.41633e-08
OVGP1	-2.66202	1.41633e-08
FAM89A	-3.23364	1.45704e-08
SLC22A23	-2.30474	1.46027e-08
NME4	-2.11332	1.48631e-08
TMEM39A	-2.46255	1.48631e-08
VAC14	-2.15535	1.58365e-08
CLK2	-2.10796	1.59312e-08
SLC36A4	-2.37107	1.60203e-08
PDE4D	-3.54513	1.60658e-08
ACTN1	-3.79749	1.61102e-08
PWP2	-2.85637	1.64929e-08
TMEM55A	3.919	1.70165e-08
GNA15	-3.08307	1.70525e-08
WNT7A	-3.17573	1.78634e-08
PRKAB1	-2.68022	1.84672e-08
PLAG1	-4.03825	1.90742e-08
MSL3	-2.25351	1.94008e-08
JAM3	-3.1197	1.96497e-08
ZNF200	-3.02253	1.97407e-08
C1orf228	-4.8149	2.00945e-08
DIS3	-2.16918	2.02419e-08
CTU2	-2.14829	2.09375e-08
LONP2	-2.16982	2.14109e-08
ST3GAL5	-2.15894	2.17194e-08
ZNF792	-2.28993	2.18374e-08
ZNF76	-2.25451	2.18839e-08
USP12	-2.79708	2.19979e-08
PRAP1	-5.63709	2.20622e-08
PACSIN2	-2.19636	2.20954e-08
APEX2	-2.21918	2.26258e-08
PARVG	-2.7566	2.28768e-08
INTS6	-2.53523	2.35793e-08
MAP9	-2.2508	2.37861e-08
PELI3	-2.07669	2.38449e-08
ZNF573	-2.29491	2.39042e-08
ZNF786	-2.34866	2.39092e-08
GADD45A	-4.14336	2.41012e-08
BCCIP	-2.04319	2.41025e-08
CLK4	-2.31843	2.55864e-08
FUT5	-2.84695	2.70822e-08
RPGR	-2.3569	2.91063e-08
USP51	-3.16929	3.05131e-08
STK38L	-2.31828	3.07016e-08
YARS	-2.60533	3.07949e-08
POMC	-2.65532	3.19431e-08
C10orf2	-3.6535	3.36973e-08
XPNPEP1	-2.18089	3.43211e-08
KCNG3	4.36913	3.64071e-08
TAF1L	-3.72519	3.65329e-08
TBL1Y	-3.32381	3.65329e-08
AGPAT5	-2.3779	3.65671e-08
HIP1R	-4.65154	3.76157e-08
AKAP10	-2.31522	3.94537e-08
KIAA1522	-3.32348	4.0185e-08
MESDC2	-3.02178	4.02812e-08
STAP1	-2.04305	4.21257e-08
STAT3	-3.3113	4.29951e-08
TNRC6C	-2.08451	4.32504e-08
ZNF300	-2.01038	4.37152e-08
FOXJ2	-2.71187	4.52462e-08
RFX2	-2.71415	4.54295e-08
ZNF256	-3.63441	4.56412e-08
FAM132A	-2.08259	4.65135e-08
ZNF689	-2.52811	4.68246e-08
PRMT2	-2.07693	4.69942e-08
PPAN	-2.58092	4.73946e-08
IPO4	-2.29539	4.77272e-08
SKI	-2.85775	4.84677e-08
MYO15B	-2.81175	4.91742e-08
ARRB1	-2.29492	5.15561e-08
AFG3L2	-2.55815	5.30057e-08
TPRG1L	-2.93006	5.46554e-08
TSHZ1	-2.75318	5.48404e-08
LMO7	-2.89483	5.52412e-08
KCTD2	-2.05431	5.54341e-08
CLEC18B	3.98379	5.56222e-08
INTS5	-2.24511	5.6637e-08
PDE9A	-2.84126	5.7045e-08
PLAC8	-4.20169	5.7045e-08
TOMM40	-2.04977	5.74811e-08
ZNF780B	-2.40188	5.76312e-08
TGFBRAP1	-2.34714	5.92256e-08
THAP11	-2.3116	5.97319e-08
TRAPPC10	-2.65465	6.12223e-08
BDH2	-2.91259	6.20179e-08
PLXDC1	-2.88801	6.21216e-08
DNAJA3	-2.54759	6.21216e-08
ASF1A	-2.29568	6.22741e-08
TP53AIP1	-2.4279	6.22811e-08
TUBGCP5	-2.15965	6.41157e-08
PDSS1	-2.04304	6.41157e-08
TCF7	-2.00509	6.4444e-08
BTLA	-3.34164	6.46917e-08
ADAP1	3.18644	6.48468e-08
GMEB2	-2.41801	6.53226e-08
LSM14B	-2.23475	6.56204e-08
ZNF773	-2.43298	6.72042e-08
ZNF134	-2.5375	7.00603e-08
ACER2	-2.1805	7.04693e-08
SLC35A1	-2.12367	7.32955e-08
DIS3L2	-2.00857	7.59353e-08
KLHL20	-2.02037	7.67801e-08
HMCN1	2.65431	7.69078e-08
IFNAR1	-2.26784	7.69772e-08
PITRM1	-2.36499	7.8353e-08
SERPINB9	-2.33267	7.96989e-08
NKX3-1	-2.22697	7.97043e-08
GRK5	-4.44515	7.97439e-08
DUSP11	-2.18581	8.1124e-08
CHMP7	-3.18139	8.31856e-08
ZNF350	-3.76219	8.52612e-08
LEPROTL1	-3.33428	8.5378e-08
NBPF1	-2.03178	8.86158e-08
PLXND1	-4.43618	9.05981e-08
SIK3	-2.4213	9.22335e-08
RBM23	-2.68018	9.58645e-08
ENPP2	-2.99013	9.59009e-08
CLIP4	-2.68961	9.81562e-08
PLEKHA1	-2.93055	1.00743e-07
ZNF567	-2.33242	1.01231e-07
BTBD10	-2.05125	1.03892e-07
CAMK2N1	-3.37839	1.03892e-07
ZBED1	-2.44129	1.0601e-07
IPPK	-2.2927	1.06175e-07
RALA	-2.51015	1.08836e-07
ARHGEF2	-2.54992	1.10821e-07
PDXDC1	-2.51414	1.20231e-07
TMEM128	-5.27954	1.21976e-07
MATK	-2.43055	1.23764e-07
PILRA	-2.60544	1.25103e-07
GIN1	-3.30638	1.26108e-07
TCEAL6	-3.43368	1.26981e-07
WNK4	3.00352	1.30698e-07
NRIP1	-4.02854	1.33088e-07
DIRC2	-2.70497	1.33178e-07
CYB5B	-3.00864	1.33644e-07
PRMT5	-2.06815	1.34106e-07
SH3PXD2A	-3.38911	1.35218e-07
KBTBD2	-2.36094	1.37189e-07
ITPRIP	-2.76686	1.37189e-07
ARID1A	-2.11668	1.42142e-07
TARSL2	-2.1853	1.43373e-07
DLL1	-2.73626	1.43514e-07
HIPK3	-2.46967	1.44419e-07
UNC119	-2.55598	1.44877e-07
ZNF710	-2.48874	1.46133e-07
ZNF276	-2.8978	1.46359e-07
NEURL4	-2.00874	1.47671e-07
ANKRD13C	-2.43726	1.49813e-07
MXI1	-2.45117	1.53258e-07
ZNF707	-2.70026	1.55627e-07
EPCAM	4.5055	1.62643e-07
MEX3B	-2.13456	1.62889e-07
FBXO31	-2.31594	1.65846e-07
UNC50	-2.74133	1.68149e-07
ZNF79	-4.12098	1.68539e-07
SLA2	-2.41183	1.69505e-07
ZNF502	-2.52283	1.69806e-07
ZNF274	-2.7281	1.70083e-07
ALG9	-2.21457	1.75616e-07
USP44	-2.3464	1.80349e-07
ABTB2	-2.14188	1.87601e-07
MPP2	-2.24063	1.95647e-07
PER2	-2.53719	1.95879e-07
ZNF140	-2.32841	1.97184e-07
RTKN2	3.02734	2.05933e-07
DENND5A	-2.65779	2.06235e-07
IARS	-2.80621	2.07065e-07
NT5E	3.19671	2.13919e-07
PKIG	-2.06425	2.1497e-07
CAPN7	-2.17677	2.15901e-07
C1orf216	2.69523	2.22009e-07
SPON1	-3.84912	2.24736e-07
AREG	-5.46934	2.24899e-07
UPP1	-3.5238	2.3142e-07
PHF8	-2.35241	2.3345e-07
SH3TC1	-4.31898	2.36792e-07
C1orf162	-2.88507	2.3998e-07
ELK3	-2.94857	2.41584e-07
NRN1L	-2.42437	2.42217e-07
CSTF2T	-2.06092	2.43972e-07
MDC1	-2.71527	2.45273e-07
EGLN2	-2.32478	2.46497e-07
PISD	-2.21736	2.47573e-07
MAN1C1	-3.51156	2.50907e-07
TCEAL5	-2.70949	2.53966e-07
EP400	-2.43855	2.5492e-07
SENP2	-2.35868	2.60654e-07
PNO1	-2.58268	2.61455e-07
PLRG1	-2.2698	2.64476e-07
ANK3	-3.59679	2.70921e-07
2020-03-03	-2.84539	2.73886e-07
AKR1C3	-3.9069	2.75487e-07
ZBTB4	-3.19693	2.78281e-07
ZNF549	-2.03507	2.79492e-07
DEPDC5	-2.07221	2.83956e-07
OPA3	-2.82362	2.84371e-07
SETD6	-2.25195	2.87102e-07
CEP68	-2.38063	2.92542e-07
ENTPD1	3.56612	2.92542e-07
ZNF480	-2.81851	2.94555e-07
GEMIN4	-2.54636	3.02036e-07
PDE2A	-3.1578	3.02345e-07
ZNF829	-2.97021	3.02626e-07
TRNAU1AP	-2.06668	3.03007e-07
CPLX2	-2.07111	3.06115e-07
TIGD5	-2.04326	3.06115e-07
LZTS1	-2.69263	3.10717e-07
MED29	-2.36911	3.21163e-07
NMNAT3	-2.01779	3.23968e-07
NFE2L2	-3.29125	3.24525e-07
GSTM3	-3.33672	3.2482e-07
TSC22D1	-4.48183	3.28644e-07
KPNA6	-3.47311	3.34487e-07
ZNF3	-2.4595	3.36874e-07
ZFYVE9	-2.27226	3.38301e-07
ZNF230	-2.08818	3.40554e-07
SIRT1	-2.16445	3.40554e-07
NCOA2	-2.27157	3.40554e-07
ANKFY1	-2.06945	3.44928e-07
RAB30	-2.05034	3.45498e-07
PPP2CB	-2.66456	3.49768e-07
ADORA2A	-2.63323	3.51279e-07
TNKS2	-2.14743	3.61658e-07
MED1	-2.78142	3.6584e-07
ZNF71	-2.19652	3.70214e-07
MINA	-2.04302	4.17234e-07
ASB6	-2.38555	4.2975e-07
GRASP	-6.55237	4.34074e-07
RNF146	-2.2532	4.39703e-07
HLF	-2.96498	4.49085e-07
SPG20	-2.51376	4.52483e-07
METTL9	-2.11564	4.54383e-07
C4BPB	-2.08095	4.56682e-07
FGFBP3	-2.27905	4.56682e-07
DNAJB5	-2.8004	4.62058e-07
CLEC2B	-4.08354	4.62391e-07
STIP1	-2.10313	4.65293e-07
REV1	-2.09467	4.74464e-07
SEC16A	-2.65272	4.75337e-07
PYGO2	-2.60941	4.75337e-07
SENP3	-2.23583	4.79528e-07
NR1H2	-2.48475	4.87534e-07
P2RY10	-2.00523	4.91905e-07
SLC39A8	-3.27523	4.93005e-07
TLE2	-2.72368	4.95139e-07
ST6GALNAC1	-3.3648	4.99683e-07
ZNF280B	-2.86083	5.07842e-07
RAB22A	-2.74077	5.33573e-07
KCTD10	-2.23815	5.5892e-07
KLHDC10	-2.12532	5.61338e-07
TMEM25	-2.05346	5.61655e-07
MFHAS1	-3.50399	5.61655e-07
PARM1	3.18648	5.67742e-07
SH3BP5L	-2.46698	5.70413e-07
TYW3	-2.37196	5.71057e-07
TJP2	-2.14327	5.76794e-07
TTC25	-2.5154	5.78655e-07
MYO1E	3.31566	5.8065e-07
POF1B	2.93296	5.82806e-07
TIMM44	-2.38083	5.9207e-07
TCEA3	-2.99829	5.9207e-07
CCR2	-2.75184	5.98038e-07
SPHK2	-2.16677	6.13733e-07
BMP3	-2.28895	6.22343e-07
RAB7B	-2.57362	6.24008e-07
BYSL	-2.50234	6.30235e-07
CARD6	-2.66062	6.36806e-07
CTRL	-2.16252	6.5004e-07
ZNF155	-2.10665	6.58906e-07
ATMIN	-2.09729	6.7287e-07
GPR132	-3.2945	6.73526e-07
SVIL	-2.25208	6.87571e-07
PAPD5	-2.83196	6.93151e-07
SRP68	-2.60603	6.95937e-07
PPP1R10	-3.11579	7.07701e-07
GPR160	-2.41102	7.09532e-07
NKAP	-2.10942	7.09532e-07
ZC3HC1	-2.3754	7.09532e-07
ZNF175	-2.09633	7.09532e-07
FYTTD1	-3.09065	7.25909e-07
RSC1A1	-2.31682	7.25918e-07
SNAI3	-2.15046	7.51854e-07
FAM169A	-3.34841	7.69395e-07
ZNF761	-2.15746	7.75228e-07
ZFYVE26	-2.16858	7.7988e-07
TBC1D4	-3.23199	7.80579e-07
EFCAB10	2.59062	7.87564e-07
VRK2	-2.0878	7.91533e-07
FAM171A1	-2.99963	8.00728e-07
AK5	-3.73854	8.11333e-07
ARHGEF4	-2.17081	8.14601e-07
ATAD2B	-2.13939	8.17509e-07
OCRL	-2.12519	8.1924e-07
DAAM1	2.00487	8.32147e-07
TMEM185A	-2.09063	8.36988e-07
FKBP5	-3.68011	8.37199e-07
ZNF529	-2.00949	8.52845e-07
COMMD7	-2.13736	8.72512e-07
GRAP2	-2.17714	8.96086e-07
CMTM8	-3.49371	9.12898e-07
ATP6V1E1	-2.4778	9.21493e-07
ZNF91	-2.62822	9.28415e-07
DCTD	-2.0438	9.52362e-07
SNORD22	-2.96359	9.53993e-07
OSBPL8	-2.33085	9.74233e-07
LEO1	-2.53456	1.00358e-06
CADM1	4.37371	1.00466e-06
TNFSF14	-3.01426	1.01228e-06
BOK	2.45357	1.01396e-06
MTR	-2.86874	1.01396e-06
ZNF362	-2.7978	1.02988e-06
CCR9	-2.96149	1.03034e-06
CREM	-4.22089	1.03715e-06
MAP3K8	-2.47065	1.04107e-06
NINJ2	3.01184	1.06087e-06
TRPS1	-2.53833	1.06111e-06
ABCG1	-3.42071	1.06311e-06
UBE2Q1	-2.28801	1.08873e-06
KIF19	-2.7186	1.09256e-06
NUDT9P1	-2.77215	1.09727e-06
NR3C2	-2.67743	1.09857e-06
PCSK5	-3.25472	1.11041e-06
SATB1	-4.65608	1.12491e-06
PRMT6	-2.17101	1.13406e-06
DNPEP	-2.04452	1.15835e-06
ZNF672	-2.31308	1.16643e-06
CCR7	-5.07066	1.20151e-06
STOM	-2.07113	1.20673e-06
TMEM41B	-2.07189	1.21103e-06
PIK3R4	-2.09472	1.21468e-06
MCTP2	-3.14683	1.21468e-06
MTOR	-2.12643	1.21504e-06
UNC119B	-2.05616	1.252e-06
TBL2	-2.4071	1.26097e-06
TRIM8	-2.69515	1.26507e-06
HOOK1	-3.04072	1.27e-06
GCDH	-2.20171	1.27e-06
USP19	-2.05593	1.27263e-06
TIMM22	-2.25334	1.27882e-06
TJAP1	-2.55079	1.29277e-06
MR1	-2.05735	1.30296e-06
TMEM64	-2.08824	1.31847e-06
CYTH2	-2.20315	1.31847e-06
KLHL24	-2.15267	1.31857e-06
C22orf46	-3.4388	1.31857e-06
IDI2	-2.36607	1.32751e-06
RARA	-2.96924	1.35542e-06
CRY1	-2.0685	1.36256e-06
GMCL1	-2.17826	1.36758e-06
ADH5	-2.06995	1.39895e-06
ACE	2.56928	1.46001e-06
SERPINB6	-3.14454	1.4663e-06
WDR4	-2.10211	1.47343e-06
GPATCH4	-2.13169	1.47675e-06
FEN1	-2.00291	1.50358e-06
TPD52	-2.3878	1.51149e-06
TRAP1	-2.1935	1.51149e-06
DSE	-4.08782	1.51204e-06
ELAVL1	-2.01076	1.51204e-06
GIMAP5	-2.71898	1.5327e-06
UCK1	-2.12479	1.54794e-06
KBTBD11	-4.12896	1.54801e-06
USP25	-2.15794	1.54857e-06
PSMD10	-2.34282	1.58078e-06
PDE6B	-2.0841	1.58113e-06
MAF	-4.64087	1.6531e-06
MEPCE	-2.96352	1.65852e-06
B3GALT6	-3.43191	1.67761e-06
CCNT1	-2.04488	1.69319e-06
CHMP1B	-2.97346	1.70832e-06
MRPL46	-2.41637	1.7126e-06
CNDP1	-2.23951	1.71971e-06
EPB41L2	-2.30625	1.74039e-06
RBMX	-2.44963	1.84277e-06
METTL1	-2.33122	1.86037e-06
FAM65A	-2.50124	1.896e-06
SNIP1	-2.03322	1.89611e-06
RBM15B	-2.54677	1.89857e-06
PSMD5	-2.02486	1.91338e-06
STK19	-2.0165	1.94219e-06
FBLN7	-2.36304	1.95416e-06
RNF103	-2.73521	1.96847e-06
TNPO1	-2.74131	1.96955e-06
PIM1	-4.83487	1.99755e-06
GNAQ	-4.03098	1.99795e-06
FBXW2	-3.24392	2.06385e-06
DEXI	-2.10557	2.07672e-06
ZDHHC18	-2.17927	2.07841e-06
ZCWPW1	-2.33231	2.08457e-06
TREML2	-2.14106	2.17222e-06
FGF9	-3.80032	2.17351e-06
CCL20	-2.86897	2.18902e-06
ZNF324	-2.43325	2.19943e-06
CD6	-2.73382	2.22366e-06
MMP9	-4.91084	2.26952e-06
FRAT2	-2.36701	2.26952e-06
UBE2B	-2.60901	2.29877e-06
UBE2E3	-4.09867	2.30627e-06
NUP35	-2.61052	2.31234e-06
XRN2	-2.38506	2.32468e-06
UBE2MP1	-2.00182	2.37947e-06
DTX3	-4.45358	2.39047e-06
PLEKHM2	-2.25643	2.39527e-06
PBX4	-4.70856	2.41552e-06
RABIF	-2.04405	2.42142e-06
FEM1A	-2.39772	2.47839e-06
POU6F1	-2.05627	2.51965e-06
TSPAN2	-2.28773	2.52561e-06
NOTCH2	-2.9205	2.57679e-06
VPS37C	-2.08902	2.58222e-06
MAPK8	-3.56609	2.58997e-06
COPS8	-2.35358	2.62846e-06
PINK1	-2.44296	2.62846e-06
MYBBP1A	-2.17631	2.66583e-06
ZNF777	-2.55426	2.66806e-06
CD7	-2.94977	2.67643e-06
CRTC3	-2.31046	2.67643e-06
HDAC9	2.78004	2.71942e-06
TRAF1	4.58805	2.75086e-06
ZNF492	-2.1136	2.79309e-06
GLIPR1	-2.36028	2.79514e-06
HSBP1L1	-2.22584	2.80642e-06
KLF3	-2.03363	2.83199e-06
ARRDC5	-2.16098	2.86247e-06
GBF1	-4.99439	2.87193e-06
PPP3CA	-2.75002	2.95651e-06
UAP1	-2.0604	3.04905e-06
DENR	-2.0322	3.05734e-06
PGRMC2	-3.84911	3.06122e-06
METTL10	-2.28996	3.07114e-06
BCDIN3D	-2.03354	3.10134e-06
PSMB5	-2.13922	3.17197e-06
C17orf74	-2.03209	3.28162e-06
TAF2	-2.08328	3.28179e-06
HOOK2	-2.41172	3.35207e-06
TCF20	-2.39545	3.37916e-06
PLEKHF1	-3.75864	3.37916e-06
KIF2A	-2.89372	3.40855e-06
VAPB	-2.10211	3.41031e-06
BBS2	-2.70624	3.42515e-06
ZNF100	-2.61695	3.4555e-06
POLR2K	-2.42625	3.47444e-06
APBB3	-2.02232	3.48379e-06
ZNF516	-2.50824	3.48409e-06
LGMN	-2.76916	3.5357e-06
HPS4	-2.52936	3.60226e-06
GRAMD3	-2.54785	3.60968e-06
MAFK	-2.34201	3.62591e-06
GTF2IRD2	-2.0395	3.62591e-06
TTPAL	-2.26732	3.62591e-06
VEZT	-2.10205	3.62885e-06
CD300A	-4.3293	3.63196e-06
SMAD2	-2.50423	3.63586e-06
ARFIP2	-2.16711	3.65677e-06
SH2D1A	-2.43398	3.6841e-06
ABLIM1	-4.34665	3.79674e-06
CISH	-2.67805	3.79812e-06
SLC5A2	-2.0981	3.86909e-06
TRPM4	-2.28793	3.87366e-06
EPN2	-3.23143	3.88748e-06
MANBA	-2.14902	3.93886e-06
FASLG	-3.14805	3.96659e-06
CCDC43	-2.12129	3.98815e-06
RAMP1	-2.90985	4.07953e-06
SYTL2	-2.54709	4.10067e-06
LOXL1	-2.48344	4.18959e-06
KRT72	-3.50058	4.29613e-06
CXCL16	-2.46761	4.32477e-06
NUMA1	-2.39227	4.40303e-06
SNTB1	-2.1935	4.4733e-06
LRIG1	-4.32109	4.49676e-06
ZNF671	-2.16329	4.53408e-06
GTPBP1	-2.87776	4.55508e-06
FAH	-2.06742	4.60625e-06
DPP4	-3.30047	4.76408e-06
VPS45	-2.59655	4.77711e-06
ZNF512B	-2.56221	4.7966e-06
TCERG1	-2.47458	4.86175e-06
KLF9	-3.88536	4.87259e-06
ADSSL1	-2.30085	4.91019e-06
UTP6	-2.24599	4.9174e-06
OSBP	-2.09574	4.92785e-06
POU2F2	2.52743	5.00561e-06
GTF2E1	-2.07696	5.00561e-06
LPAR6	-2.04836	5.01016e-06
SLCO4A1	-3.19418	5.01489e-06
DNAJC6	2.55335	5.09106e-06
RRP1	-2.14771	5.29627e-06
TCTN3	-2.12982	5.35475e-06
SCRN1	-2.75056	5.4557e-06
PDCD4	-3.38144	5.46827e-06
TSPYL5	-2.65373	5.48244e-06
NOG	-3.13662	5.55675e-06
ELMO2	-2.21718	5.63668e-06
TRIM32	-2.19949	5.63668e-06
HJURP	2.60334	5.73564e-06
CACNA2D2	-2.1171	5.74706e-06
IFT57	-3.25989	5.79699e-06
BTF3L4	-2.28029	5.79948e-06
VAV3	-3.50215	6.00796e-06
HPSE2	2.67156	6.03857e-06
PAK2	-2.76743	6.15448e-06
RC3H2	-2.05054	6.38558e-06
KDM3A	-2.29856	6.46132e-06
ATP1A4	-2.17763	6.67905e-06
TAF1	-2.32557	6.73555e-06
TMEM121	-4.04301	6.75007e-06
ACBD3	-2.18334	6.7682e-06
BTBD11	-3.15622	6.77845e-06
CXXC1	-2.09988	6.96169e-06
DNAJB12	-2.3076	7.07546e-06
ANP32A	-2.08273	7.19833e-06
ZCCHC10	-2.45936	7.22324e-06
TCAP	-2.79107	7.23875e-06
BTAF1	-2.11189	7.28686e-06
E2F3	-2.82066	7.31699e-06
ADPRH	2.38785	7.33335e-06
COL1A1	-2.64434	7.38033e-06
TMEM57	-3.51883	7.41648e-06
MAPKAPK2	-2.50059	7.54047e-06
COL5A1	2.31631	7.54047e-06
TPST1	-2.88048	7.60604e-06
SESN2	-2.10454	7.6659e-06
ZNF331	-5.3911	7.68306e-06
NDST2	-2.21272	7.70921e-06
CCDC47	-2.40801	7.717e-06
SHOC2	-2.08654	7.72662e-06
ATG9A	-2.03528	7.77268e-06
IGF2R	-2.17072	7.78481e-06
MKL1	-2.07352	7.9398e-06
FEZF2	-2.51945	7.95996e-06
DDAH1	-2.04107	8.10102e-06
CDKN2C	-3.67776	8.10356e-06
HIC2	-2.02965	8.18414e-06
RGS16	-3.00515	8.33353e-06
SREBF1	-3.6222	8.43229e-06
RGPD5	-2.81397	8.89595e-06
APOL3	-3.45374	8.95177e-06
KRAS	-2.55513	9.4865e-06
WDR37	-2.41394	9.60376e-06
EMG1	-2.7088	9.62314e-06
IVNS1ABP	-2.88215	9.64538e-06
FAM184A	-2.31247	9.68261e-06
ARID5A	-4.42723	9.7461e-06
PMM2	-2.28675	9.76463e-06
NUDCD1	-2.39388	1.00227e-05
CRLF3	-2.3294	1.03538e-05
EID3	-2.12692	1.0434e-05
CCNY	-2.23932	1.06476e-05
ZNF430	-2.42562	1.06518e-05
PKP2	2.59292	1.08483e-05
CHN2	2.50427	1.09216e-05
CYP11B1	-2.09001	1.10116e-05
SETDB1	-2.32437	1.10787e-05
ZBTB10	-2.6082	1.11954e-05
GNAI1	3.49002	1.12426e-05
RAB11FIP5	-3.06025	1.12663e-05
CTR9	-2.55876	1.12986e-05
PRKAR1A	-2.14112	1.14797e-05
RBM26	-2.26921	1.17598e-05
ZHX2	-2.60207	1.21353e-05
RUNX2	2.4787	1.22032e-05
APEX1	-2.60775	1.22402e-05
KCNQ1	-3.26216	1.22402e-05
MDS2	-2.55901	1.22507e-05
PIK3CD	-2.22704	1.22888e-05
CST7	2.31613	1.24246e-05
CPT2	-2.02836	1.25091e-05
ARAF	-2.02055	1.25488e-05
CNFN	-2.4563	1.26385e-05
CYSLTR1	-2.52626	1.3052e-05
SOAT1	-3.12396	1.30966e-05
TEDDM1	3.11081	1.31378e-05
GPX7	-2.6918	1.31419e-05
ARHGEF7	-2.22214	1.32143e-05
CDC42EP3	-2.55633	1.32633e-05
TMEM18	-2.26529	1.32961e-05
ASB1	-2.21863	1.33239e-05
ATP8A2	-2.1202	1.33394e-05
SDHAF2	-2.22906	1.34113e-05
POFUT2	-2.5195	1.35511e-05
ZCCHC17	-2.31036	1.35563e-05
DNAJB1	-3.26692	1.36061e-05
MED23	-2.3263	1.36939e-05
ZNF148	-2.89497	1.37557e-05
SNX9	-3.90908	1.37725e-05
UBAC2	-2.32926	1.39044e-05
CSTF1	-2.10882	1.39324e-05
ERMN	-2.31933	1.40302e-05
DCAF12	-3.9696	1.40302e-05
PFAS	-2.11322	1.42142e-05
AXIN1	-2.00474	1.42387e-05
DND1	-2.27804	1.43085e-05
DCHS1	-2.42666	1.44001e-05
ULBP2	-2.02169	1.4482e-05
REPIN1	-2.60638	1.45323e-05
NAGK	-2.03367	1.45453e-05
PURA	-2.68593	1.4712e-05
FLJ11710	-2.11074	1.4712e-05
IDI1	-2.83792	1.50115e-05
PRKAR2A	-2.35222	1.53187e-05
SON	-2.31601	1.53369e-05
IGLL1	-3.93983	1.53444e-05
NUP50	-2.21449	1.5372e-05
ADI1	-2.10569	1.58886e-05
AAMP	-2.25009	1.59219e-05
GPR157	-2.23914	1.62949e-05
SESN3	-3.53624	1.63933e-05
SSBP2	-2.14166	1.65131e-05
ZNF117	-2.04821	1.68829e-05
PRPF4	-2.28625	1.68884e-05
GSTM2	-2.39313	1.69649e-05
SPINK2	2.97992	1.69649e-05
PDPK1	-2.18426	1.69878e-05
PAEP	2.30794	1.70673e-05
NR2C1	-2.03682	1.72943e-05
GOLGA8A	-2.18684	1.74825e-05
AMFR	-2.16168	1.75649e-05
ZSWIM7	-2.12304	1.76323e-05
CLTC	-3.80763	1.77225e-05
DEPDC7	-2.06197	1.77972e-05
SORCS3	-2.552	1.79043e-05
NEIL1	-3.22602	1.79697e-05
E2F2	2.3357	1.7987e-05
LMBR1L	-2.70971	1.83256e-05
E2F4	-2.10486	1.83451e-05
AMBRA1	-2.4585	1.86182e-05
RPP38	-2.18231	1.8733e-05
TMEM203	-2.54469	1.8733e-05
TCEAL1	-2.19651	1.89249e-05
NANOG	2.10322	1.90617e-05
2020-03-05	-2.07648	1.91495e-05
KIF22	-2.26042	1.92609e-05
SKIV2L2	-2.05753	1.95062e-05
STK17A	-3.12382	1.96661e-05
SLCO3A1	-2.55914	1.97553e-05
FAM83F	-2.41232	1.97745e-05
KLHL34	-2.15565	1.97803e-05
LRRC70	-3.50245	1.98098e-05
EIF2B5	-2.15578	2.0086e-05
FZD6	2.23142	2.01062e-05
DDX50	-2.49912	2.01062e-05
ARRDC2	-3.4517	2.02689e-05
GTPBP10	-2.55756	2.0375e-05
IL7	2.50175	2.05622e-05
ITGAV	-2.14595	2.06111e-05
DUSP5	-3.0334	2.06514e-05
C11orf24	-2.03311	2.06758e-05
AACS	-2.14512	2.06758e-05
UNC13C	3.2247	2.06972e-05
MAPK7	-2.13444	2.07723e-05
CDR2	-2.45246	2.07899e-05
ERCC3	-2.26729	2.09929e-05
SYTL3	-4.38942	2.11141e-05
CHERP	-2.36321	2.12341e-05
ZKSCAN4	2.3012	2.13257e-05
CD274	-3.15987	2.13828e-05
SERP1	-2.27394	2.13828e-05
RSL1D1	-2.11622	2.18772e-05
RAD17	-2.12663	2.19189e-05
TUBGCP2	-2.17019	2.22696e-05
XPO6	-2.59319	2.25345e-05
CSNK2A2	-2.27334	2.26694e-05
CCDC71	-2.04391	2.29306e-05
TMEM184C	-2.34783	2.30819e-05
COL9A1	-2.35222	2.30819e-05
VIPR1	-2.03483	2.30934e-05
TNFRSF1A	-2.30038	2.32763e-05
GRIN2C	2.08702	2.35368e-05
MAPK14	-2.404	2.35818e-05
JUNB	-5.52971	2.3677e-05
CD40LG	-3.17198	2.39458e-05
SAMSN1	-3.62836	2.40517e-05
KLHDC9	-2.1311	2.42805e-05
DTX1	-2.7064	2.45881e-05
CENPP	-2.12329	2.45944e-05
TM2D2	-2.03733	2.4735e-05
DNAJA2	-2.14109	2.48621e-05
CAMK1D	-2.62272	2.51475e-05
RAB34	-3.7449	2.52349e-05
USP20	-2.87018	2.52645e-05
ARFGEF1	-2.56012	2.56656e-05
GALNT12	-2.33199	2.5688e-05
HARS2	-2.46554	2.59748e-05
RSF1	-2.00956	2.59797e-05
HTT	-2.06382	2.61688e-05
BEX2	-4.17575	2.63723e-05
TTF1	-2.18021	2.65827e-05
ZNF680	-2.45794	2.66321e-05
RLIM	-2.13438	2.67246e-05
TGFB1	-2.49887	2.67396e-05
PDCD6IP	-2.06732	2.68774e-05
CKAP2	-2.07663	2.69242e-05
DBNDD2	-2.26825	2.69757e-05
GABARAPL1	-3.84872	2.70643e-05
FAM46A	-3.26227	2.73256e-05
TMED8	-2.12502	2.73816e-05
SLC40A1	-2.42047	2.74947e-05
SPAG4	-2.46822	2.7507e-05
ZDHHC5	-2.11143	2.80817e-05
FOS	-2.03898	2.82484e-05
GLTP	-2.33885	2.83914e-05
ACTR6	-2.18262	2.85769e-05
ANKRD35	2.30625	2.89188e-05
TACC3	-2.44551	2.92498e-05
NUP98	-2.12066	2.95166e-05
MAP2K1	-2.42762	2.96083e-05
PLEKHB2	-2.52134	2.97489e-05
TCEANC	-2.03632	3.00076e-05
CUL1	-2.25819	3.00505e-05
C19orf53	-2.4317	3.0665e-05
NBPF14	-2.857	3.08301e-05
TUBA3C	-3.01186	3.1163e-05
NOL9	-2.23865	3.1163e-05
IL27RA	-2.38791	3.12794e-05
ADNP2	-2.37735	3.13303e-05
GLUD2	-2.2214	3.16347e-05
XPC	-2.35274	3.17104e-05
UBIAD1	-2.08297	3.19016e-05
GOLGA1	-2.10588	3.2001e-05
ZUFSP	-2.57416	3.20448e-05
C14orf119	-2.49473	3.26545e-05
GNL1	-2.09204	3.28865e-05
TOE1	-2.75093	3.30788e-05
TOP1MT	-2.70495	3.30979e-05
BUD13	-2.59446	3.32675e-05
EDA	-2.08006	3.35258e-05
RASSF3	-2.69135	3.35781e-05
APBA2	-2.58312	3.36903e-05
MAN2C1	-2.04603	3.37548e-05
RNF115	-2.13336	3.37548e-05
ALAD	-2.60497	3.421e-05
ZBTB44	-2.13617	3.45351e-05
FYN	-2.3865	3.46067e-05
CHD2	-2.4395	3.49204e-05
FBXW4	-2.36556	3.52142e-05
LOC158435	2.52328	3.53107e-05
GPRIN3	-3.18617	3.55565e-05
FN3KRP	-2.58856	3.56349e-05
HEBP1	-3.13294	3.57587e-05
USP14	-2.33044	3.57935e-05
IGSF22	-2.08176	3.6178e-05
LYSMD1	-2.15681	3.63049e-05
METTL7A	2.7983	3.6368e-05
RELA	-2.70786	3.66088e-05
HNRNPUL1	-2.38879	3.73853e-05
TRMU	-2.13933	3.85527e-05
ANKRD17	-2.08164	3.88642e-05
SEMA4C	-3.12975	3.88642e-05
SNX18	2.04401	3.89244e-05
TUBB3	-2.48471	3.90631e-05
SLC9A8	-2.07952	3.95419e-05
DUSP16	-3.0135	3.99197e-05
ABCA1	-2.18695	4.03227e-05
MAST4	-2.43267	4.0409e-05
MAT2A	-3.01914	4.08162e-05
RPAIN	-2.32295	4.10217e-05
INO80	-2.02993	4.10404e-05
PLK3	-3.67129	4.11069e-05
IMMT	-2.63735	4.12226e-05
TMEM170B	-2.5764	4.12793e-05
KLHL36	-2.14186	4.14349e-05
ANKRD37	-2.30954	4.15945e-05
CCDC97	-2.70749	4.21263e-05
TOP1P2	-2.03125	4.22199e-05
CTSF	-2.9108	4.23346e-05
TNFAIP1	-2.09514	4.23346e-05
MFAP1	-2.18615	4.23346e-05
PHLDB3	-3.90305	4.25874e-05
ORAI2	-2.94377	4.25874e-05
MYO7A	2.531	4.25988e-05
CEACAM8	-2.97375	4.26058e-05
GPATCH3	-2.24458	4.31075e-05
RAB43	-2.21501	4.40289e-05
TMEM71	-2.13455	4.41832e-05
CCR5	-2.63896	4.47111e-05
TLE3	-2.54317	4.52558e-05
ZCCHC9	-2.09387	4.57488e-05
ELL	-2.34694	4.57488e-05
CSRNP1	-3.31604	4.59062e-05
TUBA3D	-2.39833	4.63597e-05
KHNYN	-2.43152	4.65001e-05
DUSP2	-3.53647	4.68983e-05
BHLHE40	-4.09688	4.71401e-05
GTF3C5	-2.11858	4.82573e-05
DGCR2	-2.49082	4.85506e-05
AQP1	-2.00323	4.97481e-05
GMEB1	-2.15315	4.98697e-05
STAT5A	-3.15215	5.0252e-05
FOSL2	-3.30207	5.05889e-05
NUCKS1	-2.28503	5.13544e-05
POLR3E	-2.50971	5.24171e-05
WIPF1	-2.14533	5.24171e-05
DPYSL3	-2.26083	5.27678e-05
PSME4	-2.54611	5.36822e-05
BRD8	-2.23031	5.38697e-05
GNL3	-2.55343	5.39922e-05
CEMP1	-3.08852	5.4204e-05
LIMD2	-2.58637	5.4204e-05
RIPK1	-2.35343	5.43514e-05
MOAP1	-2.42868	5.56629e-05
SLC16A5	-2.73404	5.57222e-05
WIZ	-2.1726	5.6141e-05
KCTD20	-2.07579	5.63539e-05
ACAD9	-2.00044	5.63539e-05
SETX	-2.22843	5.63539e-05
CCL5	-4.22436	5.63596e-05
PLEKHA7	2.5435	5.65507e-05
WDR82	-2.1511	5.69855e-05
SYF2	-2.69817	5.73738e-05
MLF2	-2.02898	5.77372e-05
RNF130	-3.14978	5.79058e-05
TDRD7	-2.24408	5.83421e-05
SREBF2	-2.37394	5.85302e-05
PIAS2	-2.0049	5.91174e-05
ARAP2	-2.48981	6.0777e-05
POM121	-2.49212	6.10339e-05
VPS11	-2.23581	6.26266e-05
TAF9B	-2.38653	6.2803e-05
NOP2	-2.14364	6.3323e-05
SAMM50	-2.41206	6.37707e-05
FAM160B2	-2.04911	6.37707e-05
EVC	2.20145	6.41986e-05
SPINT2	-3.55722	6.47409e-05
PHF10	-2.56391	6.48145e-05
RUFY1	-2.81063	6.48145e-05
CUTC	-2.00718	6.48145e-05
AMPD2	-2.31546	6.51566e-05
EOMES	-2.06953	6.59169e-05
DSC1	-2.36698	6.63998e-05
GRB10	-2.27656	6.66519e-05
CECR7	-2.08115	6.67224e-05
ANXA3	-2.66077	6.67513e-05
REEP3	-2.07989	6.67513e-05
FAM134A	-2.35615	6.70755e-05
TLR1	-2.45883	6.78979e-05
VEZF1	-2.05517	6.92243e-05
MAPK8IP2	-2.40879	6.92512e-05
TPP2	-2.29228	6.93657e-05
RAB33A	-3.0202	6.9863e-05
PATL1	-2.0068	6.9993e-05
DLD	-3.01893	6.9993e-05
ADSS	-2.2059	7.02622e-05
POLE3	-2.55426	7.08296e-05
ADNP	-2.01033	7.14008e-05
ADPRHL2	-2.14575	7.32929e-05
PAOX	-2.0435	7.42625e-05
ALDOAP2	-2.24962	7.52688e-05
BCL10	-2.02693	7.52688e-05
TP53BP2	-2.26552	7.52688e-05
ERC2	3.23633	7.53493e-05
ACTR10	-2.20349	7.56871e-05
BTG1	-3.70562	7.69818e-05
CMPK1	-2.33897	7.72062e-05
NOSIP	-3.44361	7.72512e-05
DCTN6	-2.29157	7.79968e-05
DPEP2	-2.03916	7.80353e-05
UBE3A	-2.19099	7.82058e-05
TMPRSS5	-2.06728	7.82143e-05
EXOC1	-2.45203	7.92802e-05
NEFM	-2.25077	7.92971e-05
TNFRSF10D	-2.20598	7.97371e-05
SLC3A1	-2.07692	7.97371e-05
CLC	-2.15291	8.0645e-05
USP24	-2.28293	8.08268e-05
DNAJC18	-2.42845	8.11875e-05
DCAF5	-2.10726	8.18033e-05
LTF	-3.96918	8.24931e-05
RELB	-4.73379	8.27465e-05
TMEM204	-3.42676	8.3655e-05
PLCL1	-2.33138	8.43705e-05
MAN1A1	2.16108	8.43752e-05
FAM153A	-2.21775	8.53624e-05
RAB5C	-2.10315	8.63163e-05
PCTP	-2.11087	8.67145e-05
TECR	-2.80019	8.71671e-05
SF3A1	-2.50146	8.75668e-05
TMEM55B	-2.55098	8.77722e-05
FBXO21	-2.61008	8.81559e-05
GGA3	-2.27107	8.87243e-05
MTMR3	-2.20451	8.87243e-05
FAM110A	-2.36046	9.0296e-05
HNRNPH2	-2.14184	9.20398e-05
FARSB	-2.03931	9.43021e-05
CCRL2	-2.29286	9.48871e-05
ANGEL2	-2.27977	9.51988e-05
IMPACT	-2.0325	9.60183e-05
KIF14	2.04226	9.67468e-05
GTSF1	2.09296	9.67684e-05
TM7SF2	-2.05338	9.86174e-05
KDELR2	-2.08238	9.86433e-05
ZMYM2	-2.16819	9.88692e-05
MRPS25	-2.75979	9.89579e-05
NAT9	-2.38858	0.000100375
CABLES1	-2.07508	0.000101244
CNBD1	2.29429	0.000104761
PRKCDBP	-2.59846	0.000105632
ARL2BP	-2.53541	0.00010618
TBC1D13	-2.82086	0.000106512
NAP1L2	-2.43209	0.00010737
MAFG	-2.99828	0.00010828
LIMS2	-2.31477	0.00010912
EDAR	-2.31957	0.000109554
PTPRN2	2.02204	0.000110326
DTNBP1	-2.17373	0.000110351
GMIP	-2.32406	0.000110836
KIT	-2.16217	0.000110836
SLC31A2	-2.91968	0.000110882
ZNF681	-2.29751	0.000112492
NCOA1	-2.01871	0.00011258
ARF6	-2.04638	0.000113011
IKZF2	2.60784	0.000114739
TMBIM1	-2.48392	0.000114822
FAM127B	-2.00449	0.000116145
ANKRA2	-2.07655	0.000118414
PHF1	-2.6321	0.00012027
FAM19A2	2.08466	0.000120782
SLC9A5	-2.15677	0.000121207
KNTC1	-2.15718	0.000121362
ORM1	-2.31582	0.000121634
OPA1	-2.01547	0.000121662
HES1	-2.42365	0.00012494
CD101	2.17256	0.000126368
MTF1	-2.31787	0.00012656
TIFA	-2.49293	0.000128273
RIC8A	-2.76785	0.000128986
TBC1D14	-2.06438	0.000130987
PIGB	-2.14056	0.000131264
CDC37L1	-2.12577	0.000131765
MESDC1	-2.21625	0.000131809
TNFRSF1B	-2.99953	0.000131911
SLFN11	-2.51877	0.000132531
SUPV3L1	-2.01153	0.000133652
KCTD5	-2.22835	0.00013396
RFTN1	-2.78615	0.000135642
CUL4A	-2.43629	0.000135642
C1orf43	-2.66939	0.00013678
GFOD1	-2.09624	0.000137096
SETD2	-2.2655	0.000137214
ZNF469	-2.55867	0.00013785
BAIAP3	2.59463	0.000140405
RAB11FIP4	-2.37672	0.00014248
RRAGC	-2.71813	0.00014248
FOXK2	-2.06584	0.00014248
CNOT6L	-2.28271	0.000143415
IFIH1	-2.07435	0.00014375
PCDHGC4	-2.15194	0.000144556
GIMAP1	-2.66869	0.000144768
BRD9	-2.12339	0.000145435
KIF21A	-2.10415	0.00014603
PAG1	-4.20535	0.000146512
RPS2P45	-3.16848	0.000146645
NFATC1	-2.76062	0.000146772
TP53INP2	-2.21282	0.000147665
POLR2B	-2.45511	0.000148258
P2RY8	-2.72473	0.000148591
ZNF398	-2.10679	0.000148944
SLBP	-2.69265	0.000149739
TSPYL2	-3.71439	0.000150033
SHC1	-2.00546	0.000151027
IGF1R	-2.42342	0.000151301
TMEM184B	-3.61572	0.000151508
STAU1	-2.51905	0.000151728
EIF3J	-2.22502	0.00015185
SLC25A44	-2.14205	0.00015244
HAUS3	-2.61163	0.000152962
IL10RB	-2.03189	0.000153671
PTCD1	-2.20041	0.000154147
MRPL38	-2.45459	0.000155699
TRIM56	-2.18247	0.000157225
RPS6KB1	-2.13511	0.000159319
DBH	-2.08831	0.000160717
ENC1	-2.97904	0.00016119
ETFDH	-2.26772	0.000162065
WDR91	-2.4264	0.000162771
LINGO1	-2.20452	0.000164208
LMCD1	-2.09416	0.000164461
TADA2B	-2.09288	0.000165686
RNPS1	-2.3373	0.000166404
FURIN	-2.33057	0.000167978
RNF144B	-2.57081	0.000167978
ZDHHC7	-2.48445	0.000169387
TES	-2.41141	0.000172325
SECISBP2	-2.48592	0.000172325
TOP1	-2.12797	0.000172909
NUP214	-2.13155	0.000173796
CREG2	2.06976	0.000174172
FMNL1	-2.20538	0.000174628
MAT2B	-2.42537	0.000182281
PLIN2	-2.0596	0.000183953
CDC34	-2.30171	0.000184934
IMP4	-2.14455	0.000186547
PLEKHG2	-3.03062	0.000187903
UBE2N	-2.20023	0.000188047
ZBTB45	-2.1613	0.000188705
JMJD6	-2.24114	0.000195146
LTB	-4.8284	0.000195146
SLA	-2.38934	0.000196719
MCM6	-2.72804	0.000197206
CNOT7	-2.24235	0.000197933
LRRN3	-3.41688	0.000199383
GLOD4	-2.14694	0.000200556
MYO16	2.18589	0.000201139
TARBP1	-2.26457	0.000201508
SLC2A3	-2.21086	0.000201508
DHCR7	-2.3078	0.000201941
DDX24	-2.3811	0.000202975
STAG2	-2.44385	0.000203668
MUC7	2.06938	0.000206109
KCTD3	-2.12105	0.000207547
TUSC2	-2.22384	0.000208376
MRPL14	-2.64298	0.000208795
MAP3K5	-2.58288	0.000209184
TIPARP	-3.04358	0.000211431
STARD4	-2.02966	0.000212213
RAB9A	-2.26881	0.000212731
BACH2	-2.36244	0.00021355
FAM134B	-2.36994	0.00021491
ABCF1	-2.26721	0.000216945
PPRC1	-2.23981	0.000217255
ADIPOR1	-2.23123	0.000219112
CTDP1	-2.13472	0.000222326
PON2	-2.34288	0.000223888
UBE2R2	-2.3259	0.000224387
FZD8	-2.40444	0.000224905
DMAP1	-2.30181	0.000225552
MAP4K4	-2.03339	0.000225552
JAK1	-2.28649	0.000232303
CASP9	-2.38228	0.000232532
ADAMTS10	-2.44899	0.000232842
OLFM4	-2.45118	0.000236094
NFKB1	-2.9586	0.000236442
CCDC115	-2.13716	0.000236442
PLEKHO1	-3.28505	0.000237453
GTF2F1	-2.00072	0.000244586
RCHY1	-2.36489	0.000244586
PUS1	-2.61944	0.000248248
ADRB2	-2.94146	0.000250601
DHX37	-2.14436	0.00025065
RASA4	-2.01213	0.000252559
CCDC39	2.29568	0.000253669
TMEM2	-3.28396	0.000257418
CLN3	-2.08677	0.000261606
DKC1	-2.37922	0.000264833
PTGES3	-2.41211	0.000271853
SART1	-2.30988	0.000273267
DCAF11	-3.33214	0.000273369
MORC2	-2.35806	0.000274968
PIK3IP1	-3.15728	0.000275214
SEC23B	-2.25249	0.000276203
SYT4	2.58069	0.000276631
MAN2A1	-2.27406	0.000277349
RFWD2	-2.06437	0.000279738
TIMP1	-2.48776	0.000283715
EHD4	-2.02376	0.000287369
ARFGAP3	-2.73327	0.000289253
EBPL	-2.14339	0.000290129
HERC1	-2.40167	0.000290992
TCEAL8	-2.00154	0.000292641
EMP1	-2.96787	0.0002938
HIPK1	-2.39397	0.000295168
PIK3C2B	-2.63795	0.000295702
CRELD1	-2.07248	0.000299343
CTSG	-3.03184	0.000300245
ZNF165	-2.39389	0.000300261
CXorf65	-2.26847	0.000302056
FAM160B1	-2.83149	0.000302279
TBCC	-2.23199	0.000304992
YTHDC1	-2.05463	0.000305704
TMIGD2	-2.81022	0.000306856
KEAP1	-2.07182	0.000308104
PAIP2	-2.79367	0.000310569
MFNG	-2.94463	0.000310703
CYTH4	-2.13936	0.000312666
DNTTIP1	-2.05364	0.00031356
LRWD1	-2.18222	0.000314353
HSD17B11	-2.82206	0.000315036
SAFB2	-2.08292	0.00032026
RNF149	-2.64602	0.000322212
DNAJC8	-2.05527	0.000322512
NR6A1	2.94831	0.000323726
METRNL	-4.41484	0.000323726
OSR2	-2.17701	0.000324985
SLC7A5	-3.18294	0.000328391
ESCO1	-2.17747	0.000329138
LCN2	-2.46812	0.000333771
AKR1B1	-2.42911	0.00033414
CLCN4	2.22098	0.000334694
KDM5C	-2.02811	0.000337204
KIAA0196	-2.12761	0.000343669
SCYL2	-2.17258	0.000344318
CLEC2D	-2.15617	0.000344318
MRPS18B	-2.34701	0.00034579
EXPH5	-2.05584	0.000346613
VPS37B	-2.66089	0.000347318
GOLGB1	-2.39877	0.000347923
FAM26F	-2.62146	0.000349965
CTAG1A	-2.84924	0.000350269
ARG1	-2.99422	0.000353852
C16orf45	-2.34763	0.000358205
AIM1	-2.60882	0.000359489
KAT5	-2.21824	0.000360179
MAX	-2.57722	0.000362079
NRBP1	-2.18591	0.000363185
USP11	-2.44361	0.000367047
LUC7L2	-2.13169	0.000369003
PLEKHM1	-2.30286	0.000378142
C1orf54	-2.32039	0.000379638
ASB2	-3.43488	0.000382954
CPAMD8	-2.00715	0.000384217
PIGY	-2.0688	0.00038698
LRRFIP1	-2.09046	0.000390787
SDHB	-2.09092	0.000391539
IGLV1-44	-2.33084	0.000391591
ZNF133	-2.31697	0.000392936
VPS4A	-2.14109	0.000397488
TOMM22	-2.1531	0.000398602
CCDC88A	-2.08604	0.000399691
RANBP2	-2.73073	0.000402524
BNIP3L	-2.25288	0.000403141
TM6SF2	2.19424	0.000406523
SH3BP5	-2.3273	0.000411079
ACTR1B	-2.08889	0.000411079
MAFF	-2.22222	0.000412156
DEFA4	-3.30039	0.000413904
STT3A	-2.17314	0.000414228
MRGPRF	3.38968	0.000416397
CNNM4	-2.72372	0.000418057
HDGFRP3	-2.45063	0.000421846
TRAF3	-2.20897	0.000425972
PSMC6	-2.16955	0.000427992
KLHL25	-2.28165	0.000438571
UNK	-2.09838	0.000439216
RBP2	2.24595	0.000445698
TCP1	-2.34314	0.000446709
WRN	-2.20683	0.000446789
CABIN1	-2.17465	0.000447219
PIAS1	-2.05265	0.000447744
PHRF1	-2.75682	0.000456235
TRIM26	-2.02426	0.000465963
TSN	-2.06486	0.000467244
NUDT21	-2.14246	0.000467648
PSMD6	-2.48147	0.00046799
ACO2	-2.38364	0.000469368
TXNDC15	-2.24188	0.000469718
SLC12A7	-3.31747	0.00047007
FNBP4	-2.41994	0.000470323
HIF1A	-2.39467	0.000470574
KLRG1	-2.2421	0.000473619
KIF21B	-2.79825	0.000473619
DHX9	-2.49797	0.000475551
ZDHHC20	-2.39616	0.000477654
CAMP	-3.46343	0.000486465
RPA1	-2.75831	0.000486699
CHD7	-2.58739	0.00048678
DAZAP1	-2.10532	0.00048678
GJB6	-2.04942	0.000487909
DPPA3	2.13341	0.000489948
MIAT	-4.22542	0.000497105
COCH	2.74957	0.000497105
PRPF8	-2.5069	0.000497105
THYN1	-2.03095	0.000500586
TRPC4AP	-2.03522	0.000502226
KIFAP3	-2.20712	0.000503273
BAMBI	-3.55478	0.000503716
ARHGAP12	-2.14292	0.00050858
ANKRD11	-2.46372	0.000509863
POLDIP3	-2.29712	0.000511445
VDAC3	-2.21701	0.000514988
EPB41L3	-2.11868	0.000515882
FBXL3	-2.25806	0.000515882
NLRP1	-2.23731	0.000519316
TNFRSF25	-3.71635	0.000522364
ITGAE	-2.28411	0.000531496
RELL1	-2.5809	0.000532123
CDYL2	-2.39632	0.000532369
PSMD3	-2.27274	0.000538164
POMP	-2.40077	0.00053817
NUP107	-2.24505	0.000538697
GIMAP7	-2.43713	0.000542726
MCM7	-2.87139	0.000544647
ATP2B1	-2.10617	0.000559135
THOP1	-3.27271	0.0005653
HSBP1	-2.1568	0.000570719
ELANE	-2.14517	0.000575141
TSPAN8	3.44604	0.000580409
SMCR5	-2.06391	0.000580409
AKAP1	-2.25436	0.000581104
DYNC1LI2	-2.14907	0.000583747
CSNK1D	-2.75884	0.00058556
STAG3	-2.25422	0.000586248
RGS13	2.1894	0.000591427
MAEA	-2.63973	0.000596451
MSRB2	-2.52049	0.000598074
SIN3B	-2.49386	0.000598074
PARP6	-2.10553	0.000598943
ILF3	-2.27894	0.000600815
IRF1	-2.74498	0.00060121
ARMCX2	-2.04239	0.000603327
SLC25A28	-2.28077	0.000613158
SELT	-2.35573	0.000615085
CD48	-2.23784	0.000615168
ARSI	-2.08176	0.000615342
PNRC2	-2.29748	0.000619783
ZNF266	-2.04362	0.000636146
RBM38	-2.85098	0.000636442
VEPH1	2.23126	0.000638959
DYNC1H1	-2.69857	0.000643126
FOXJ3	-2.4139	0.000643293
SPG7	-2.24406	0.000644148
SMNDC1	-2.14553	0.000646837
PAFAH1B1	-2.19139	0.000648232
RGS10	-2.7364	0.000649458
ABCF3	-2.13333	0.000649458
GPA33	-2.34154	0.000658745
CAP1	-2.11663	0.000659002
STK38	-2.02405	0.000659181
ALPK2	3.1075	0.000663958
NAT10	-2.09783	0.000664495
TAF1C	-2.31076	0.000665065
ERCC5	-2.61556	0.000665991
RHEB	-2.18628	0.000665998
SQSTM1	-2.41032	0.000670811
BPI	-2.14451	0.000674053
TRPM6	2.30639	0.000679221
OCIAD1	-2.52491	0.000680023
TRIM33	-2.18282	0.000680023
TBCD	-2.4187	0.000680023
ANKRD55	-2.14001	0.000680937
RRM1	-2.38272	0.00068498
LRPAP1	-2.16525	0.000688745
GLCCI1	-3.18229	0.000697884
RARS	-2.65591	0.000701381
CEACAM6	-2.10898	0.000713165
BLMH	-2.72055	0.000714036
GPN1	-2.36216	0.000714036
ZNF609	-2.91312	0.00071619
ETS1	-2.06697	0.00072161
NR4A1	-2.75294	0.00072877
CTHRC1	2.76684	0.000732725
ESRP1	2.45188	0.000733635
NBPF3	-2.84638	0.000738326
LDHA	-2.02511	0.00073971
RAB35	-2.59146	0.00074141
STARD3NL	-2.15377	0.00074141
IL2RB	-2.6858	0.000747332
GRPEL2	-2.11257	0.0007545
CAPS	-2.08579	0.000755503
WTAP	-2.1263	0.000760122
GNAS	-2.39637	0.000761016
KLF10	-2.36878	0.000761505
CD81	-2.55756	0.000763731
EFHD2	-2.71505	0.000773021
LSR	-3.18925	0.000774906
MFN2	-2.60289	0.000784319
NSMAF	-2.26721	0.000785941
FAM19A3	2.14712	0.000785941
MAGI1	2.45338	0.000789069
TNK2	-2.19307	0.00079189
ETFA	-2.21235	0.000794145
HGD	-2.08752	0.000798261
ZNF212	-2.18284	0.00079905
SLC6A11	2.03185	0.000799727
RNF11	-2.23176	0.000800179
FCER1A	-2.21814	0.000804456
DACT1	-2.10662	0.000808508
SAP18	-2.4763	0.000814266
SNRPA1	-2.29128	0.000816788
DHX36	-2.45326	0.000821722
C18orf21	-2.15343	0.000830863
SDHA	-2.11216	0.000834951
CD59	-2.43218	0.000841863
KIAA0485	-2.03359	0.000849893
KCTD8	2.23348	0.000857173
SMC3	-2.13383	0.000857786
ARRDC4	-2.21116	0.000859627
MADD	-2.39015	0.000860969
SSH3	-2.18135	0.000864558
HIST1H3I	-2.20682	0.000871649
PTAR1	-2.14193	0.000878144
CHSY1	-2.15451	0.000901891
CHPF2	-2.36449	0.000925056
SLC41A3	-2.01832	0.000926876
DDX1	-2.49131	0.00093127
MYH8	2.04717	0.000932799
SGTA	-2.11428	0.000935685
TMEM50A	-2.44243	0.000941499
TARDBP	-2.24368	0.000942149
LMAN2	-2.01094	0.000942149
IL21R	-2.11009	0.000950338
GAR1	-2.32836	0.000953314
IFNGR1	-3.00859	0.000953632
DHX38	-2.11763	0.000953716
STX1A	-2.47922	0.000956616
SMCHD1	-2.21627	0.000960512
MGAT1	-2.45847	0.000964778
MUC20	-2.38472	0.000966262
MGRN1	-2.50956	0.000974892
TDG	-2.30768	0.000980255
PBXIP1	-2.35453	0.000991445
TOP2B	-2.64226	0.000997637
ITPR3	-2.25876	0.00100186
ZKSCAN3	-2.35905	0.00100573
TM2D3	-2.22881	0.00100708
RNF220	-2.51808	0.00102212
ETS2	-2.5329	0.00103933
B4GALT1	-2.5643	0.00105528
GCA	-2.29137	0.0010556
VDAC1	-2.1871	0.00106459
COMP	2.84468	0.0010795
C11orf58	-2.50386	0.0010834
CSNK1A1	-2.03565	0.00109448
LIG1	-2.29313	0.00109517
MANF	-2.5902	0.00110111
PMAIP1	2.2764	0.00110132
CHKA	-2.17469	0.00111372
VDR	-2.08138	0.00111404
HIRA	-2.06549	0.00111971
ARL3	-2.15068	0.00112695
HK2	-2.14755	0.00113617
SNRPD3	-2.22213	0.00114519
CHD1	-2.05493	0.00115391
NBPF15	-2.8891	0.00115711
KLHDC7B	-2.62596	0.00117573
ASXL1	-2.26857	0.00118062
ST3GAL1	-2.34068	0.0011982
TBRG1	-2.07767	0.00120093
PPP2R5C	-2.50286	0.00122321
HTATSF1	-2.41632	0.00122973
H2AFX	-2.23735	0.00122973
ZBTB16	-2.32096	0.00123086
CSE1L	-2.17319	0.00126239
CNOT8	-2.01107	0.00126315
THOC3	-2.02412	0.00127199
MED4	-2.65758	0.00127799
CD86	-2.7466	0.0012785
SLU7	-2.06684	0.00127872
F5	-2.48565	0.001285
MRPS9	-2.04107	0.00128734
MRPL22	-2.38523	0.00129013
FTHL17	-3.19212	0.00129767
MAB21L2	2.10041	0.00130343
LAGE3	-2.02132	0.00130343
EIF3F	-2.38679	0.00131074
UPF1	-2.52125	0.00132312
BIRC3	-2.11648	0.00133091
JUND	-3.34147	0.00134739
USP1	-2.21413	0.00136178
TBC1D15	-2.66675	0.00136315
BAZ2A	-2.00105	0.00136657
BAHD1	-2.03699	0.00137111
NUP62	-2.30155	0.00137112
RRP8	-2.29278	0.00137348
NONO	-2.13258	0.00138003
CMTM6	-2.59563	0.00139164
SLC26A11	-3.13431	0.00140754
VAMP7	-2.12141	0.00140858
ZNF592	-2.4042	0.001409
CHURC1	-2.40022	0.00141055
UTP3	-2.01806	0.00141122
FAM105A	-2.02395	0.00142023
SSR2	-2.76242	0.00143185
SAMD3	-2.25055	0.00144084
TUBB2A	-2.57167	0.00147002
CGGBP1	-2.0413	0.00147102
DUSP8	-2.21343	0.00149234
FAM160A2	-2.17747	0.00149735
UHMK1	-2.09625	0.00151701
RB1CC1	-2.31789	0.00151769
RHOG	-2.3016	0.00152024
PFKFB3	-2.73929	0.0015275
GZMM	-2.09635	0.00153032
C6orf106	-2.08621	0.00153204
DCP1A	-2.62125	0.00153669
UBXN6	-2.05153	0.00153838
HYI	-2.12551	0.00153911
HNRNPH3	-2.13771	0.0015486
KIAA0430	-2.33906	0.0015571
RIN3	-2.08476	0.00155809
TRABD	-2.69328	0.00156351
TNIP2	-2.089	0.00156895
TNFRSF12A	-2.05556	0.00156962
CASP3	-2.14963	0.00157033
ANKHD1	-2.04756	0.00157529
FAM107B	-2.96286	0.00159035
JMJD7	-2.31144	0.00160452
RBM3	-2.62679	0.00160619
VDAC2	-2.41059	0.00161803
CIB1	-2.65513	0.00161893
STAT6	-2.07264	0.00161893
KRR1	-2.08971	0.00161926
PLSCR1	-2.07624	0.00163986
RINT1	-2.19642	0.00166284
RNF114	-2.16498	0.00169925
ZNF706	-2.135	0.00172349
CTSS	-2.24119	0.00172515
SIDT2	-2.11458	0.00173483
CLTA	-2.0707	0.00173764
IRF2BP2	-3.2978	0.00174005
ARIH2	-2.17687	0.00174315
C9orf78	-2.11935	0.00174338
CASC3	-2.49047	0.00175212
FOXO1	-2.67142	0.00175755
CD2	-3.16213	0.00177031
LEMD2	-2.10388	0.00177819
ZNF24	-2.30793	0.00178244
ZSWIM6	-2.0669	0.00179047
KLHDC2	-2.07011	0.00180074
NCOA3	-2.23745	0.00180478
LONP1	-2.33428	0.00183316
VWCE	-2.22497	0.0018335
TXNDC17	-2.33967	0.00183458
CAMLG	-2.00334	0.00185418
THBS4	3.70738	0.00185865
IFI44	-3.36906	0.00185998
QRICH1	-2.21621	0.00185998
DDOST	-2.23756	0.0018792
MRFAP1L1	-2.5063	0.00188459
HBB	5.55034	0.00189363
LTA4H	-2.40002	0.00189363
DDB2	-2.49322	0.00189421
TUBA4A	-2.72952	0.00191042
DDX27	-2.50358	0.0019151
DDX23	-2.11157	0.00191737
RABGGTB	-2.34848	0.00193958
DDX47	-2.381	0.00198587
PER1	-2.71956	0.00198594
EPHB4	2.39042	0.00200056
CALM1	-2.16731	0.00202349
PMPCB	-2.35514	0.0020357
HPGDS	2.84838	0.00205421
NLRP3	-3.21766	0.00205447
LAIR1	2.04709	0.00206572
BTF3	-2.77934	0.0020774
PRPF31	-2.0534	0.00208099
UBE4A	-2.16181	0.00210251
GTPBP4	-2.17292	0.00212273
SF3B1	-2.31114	0.00213674
SAR1A	-2.46455	0.00213897
WIPI2	-2.45885	0.00218522
NSUN2	-2.29818	0.00222267
TSFM	-2.19229	0.00224472
NDUFS3	-2.28205	0.00229265
EFR3A	-2.02207	0.00229791
CD38	-2.28574	0.00229963
NARF	-2.05039	0.00233507
AHCTF1	-2.13597	0.00234851
FAM96B	-2.21888	0.00235642
PIM3	-3.33537	0.00235958
NOP16	-2.52883	0.00238408
ARF1	-2.12254	0.0023968
DDX21	-2.38774	0.00240162
SERBP1	-2.15074	0.00240232
MAP2K3	-2.4078	0.0024066
RAF1	-2.14242	0.00240759
USP16	-2.40806	0.00245731
TRIM2	-2.10842	0.00245863
RASGEF1A	-2.08701	0.00245936
TBC1D3F	-2.06675	0.00246493
NUP54	-2.0709	0.00246732
EBNA1BP2	-2.03752	0.00249458
DGKD	-2.4994	0.00249835
ATAD3C	-2.44123	0.0025012
MRPL16	-2.02086	0.00251805
HIST2H3A	-2.4553	0.00252067
PRPF6	-2.2128	0.00252302
USP9X	-2.51198	0.00254129
RRAGA	-2.02787	0.00254425
EXOSC10	-2.026	0.00254981
IK	-2.40105	0.00255522
PQLC1	-2.03459	0.002561
CYTH1	-2.98565	0.00257111
GOLGA7	-2.01815	0.00257864
PLAUR	-2.8356	0.00260218
TCERG1L	2.06253	0.00261066
TACC1	-2.01629	0.00261855
RYBP	-2.33671	0.00262372
NUDC	-2.07131	0.00264309
GOLGA6L1	-2.69159	0.00267227
EMD	-2.00951	0.00269332
SUPT5H	-2.10274	0.00271125
PSMD7	-2.36964	0.00276571
F8A1	-2.25485	0.00280588
BEST4	-2.06297	0.00282815
BMI1	-2.0696	0.00282815
FAM153B	-2.13045	0.00286278
FOXN3	-2.47292	0.00287338
CUL9	-2.35403	0.00291047
DPM1	-2.07365	0.00294061
YTHDF1	-2.1341	0.00294061
GZMA	-3.21039	0.00296182
TAF6	-2.06095	0.00300265
OAS1	2.34006	0.00300442
IFI44L	-2.91336	0.00301533
GTPBP6	-2.1723	0.00304457
C1orf35	-2.26892	0.00309366
PCBP1	-2.58328	0.00311457
POR	-3.01797	0.00312319
MALAT1	-2.90127	0.00314209
PPWD1	-2.23639	0.00318318
EML4	-2.46559	0.00318442
IRAK1	-2.10647	0.00323228
KRT10	-2.24465	0.00326865
GLTSCR2	-3.26529	0.00327485
SRI	-2.23252	0.00333059
PWP1	-2.158	0.00333808
MCOLN2	-2.68157	0.00335444
EIF4G2	-2.70117	0.00340932
TSG101	-2.13174	0.00345974
SAT2	-2.12309	0.00346789
SLAMF7	-2.35007	0.00349562
EFTUD2	-2.27251	0.0035022
NDRG1	-2.39528	0.00351207
LIMS3	-2.5327	0.00351455
FAM32A	-2.09962	0.00353274
SF3B2	-2.26046	0.00354842
CA2	-2.30365	0.0035589
RPS3	-2.57405	0.00356816
MRFAP1	-2.54808	0.0035811
PIGT	-2.28128	0.00359376
BLOC1S2	-2.25994	0.00364059
STARD7	-2.13183	0.00364219
CCDC130	-2.54421	0.00364859
FBXO11	-2.01876	0.00364931
ADAM19	-2.85903	0.00365997
ZNF365	2.96619	0.00365997
MECP2	-2.51509	0.00366968
PTTG1IP	-2.03473	0.00373193
AP3D1	-2.49686	0.00373641
BRI3	-2.8068	0.00377747
CHMP4B	-2.09945	0.00377776
SPOCK2	-2.63722	0.00377965
SERPINB1	-2.02469	0.00384456
TBX21	-3.17688	0.00385208
CCDC28A	-2.23316	0.00385208
RHBDD2	-2.91898	0.00387281
ATP1A1	-2.36583	0.00387645
CD28	-3.02784	0.00390214
KAT2A	-2.30899	0.00391184
PPP1R16B	-2.06316	0.00397396
CFP	-2.77453	0.00397489
WDR6	-2.42192	0.00399696
GRK6	-2.05642	0.00409715
DENND3	-2.00461	0.00411767
MRPL9	-2.09315	0.00412558
TGFBR3	-2.30628	0.00414659
BASP1	-3.04039	0.00414659
CCT2	-2.55223	0.00418881
FAM168B	-2.02341	0.00419344
ELAC2	-2.14601	0.00422826
CCM2	-2.10424	0.00426391
NXT1	-2.15745	0.00426729
WDR1	-2.01702	0.00429805
C5orf56	-2.03521	0.00430975
CXorf40B	-2.24402	0.00430975
HNRNPC	-2.00218	0.00431725
LAPTM4A	-2.06291	0.00437218
CEBPG	-2.1585	0.00445782
CCT3	-2.0945	0.00449287
DEF6	-2.09129	0.00450845
SGSH	-2.19955	0.00453318
ARL6IP1	-2.24016	0.00457983
S1PR5	-2.13967	0.00463178
TMEM87A	-2.10247	0.00464575
FGF3	-2.11354	0.00467103
SMN1	-2.34473	0.00467921
CCR10	2.2007	0.00468671
RANBP1	-2.20646	0.00471049
STMN1	-2.6998	0.0047443
AKT2	-2.14684	0.00478805
SIK1	-2.55851	0.00481498
SLC43A2	-2.09292	0.00485047
RNF7	-2.24808	0.00485379
HSPA8	-2.94655	0.00487482
RAB8B	-2.1187	0.00490358
PHB2	-2.43035	0.00492139
GSK3A	-2.05535	0.00496398
RNASEH2C	-2.01878	0.0049998
DHX15	-2.08498	0.00500764
CCT4	-2.57395	0.00506007
DDX28	-2.01193	0.00507739
RIPK2	-2.05189	0.00520885
EREG	-2.04806	0.00521281
EAPP	-2.01788	0.00522835
CCNI	-2.73839	0.00524667
GFI1	-2.33345	0.0054561
VPS18	-2.03103	0.00552987
ULK1	-2.44869	0.00558572
NPC2	-2.29805	0.00563805
C11orf21	-2.5201	0.00570757
FBXO33	-2.05175	0.00571287
INPP5K	-2.10494	0.00582036
HBA2	4.44304	0.00585367
PRNP	-2.55326	0.00586043
CDH24	-2.1753	0.00591043
ALAS2	3.46456	0.00594425
GRB2	-2.09594	0.00599832
DDX54	-2.0662	0.00607276
RPL27A	-2.80399	0.00610673
ACSL1	-2.36413	0.00614392
BAALC	-2.50984	0.00621881
TRMT5	-2.36403	0.00631265
CHN1	-2.67661	0.00634054
MAP7D1	-2.07931	0.00639329
FAM3C	-2.09283	0.00660411
STRAP	-2.10683	0.00661047
ZFYVE27	-2.37135	0.00661574
SOX1	-2.11702	0.00668537
ALOX5AP	-2.65267	0.00671482
MX1	-3.03985	0.0067273
HBD	3.99397	0.00676086
EIF3G	-2.13539	0.00681628
KLF16	-2.43784	0.0068788
SLC39A13	-2.03711	0.00688367
LAMP1	-2.50475	0.00692563
KTN1	-2.01347	0.00693248
DAZAP2	-2.64336	0.00716833
ZNF394	-2.15426	0.0073012
KRTAP4-1	-2.29173	0.00741379
EIF3D	-2.2897	0.00747355
MTMR14	-2.20003	0.00749639
RNF126	-2.54079	0.00766139
BCL3	-2.87117	0.00768061
RPIA	-2.0025	0.00773427
TBC1D10B	-2.01584	0.00774344
TOX2	-3.43028	0.00788112
PNMA1	-2.16131	0.00791446
H3F3B	-2.85449	0.00793146
NACC2	-2.22066	0.00808737
U2AF1	-2.13457	0.00825614
ZFPM1	-2.40131	0.00836382
CPVL	-2.21336	0.00849386
HSPA1A	2.88046	0.00850488
PRPF40A	-2.09194	0.00858732
DDX58	-2.0376	0.0085943
LAMP3	-2.11477	0.00866462
GUK1	-2.02825	0.00867354
HIPK2	-2.15653	0.00881859
TUFM	-2.08696	0.00882235
CRNDE	2.16681	0.00888059
YWHAQ	-2.11765	0.00894261
SDCCAG3	-2.38035	0.00897516
TUBB6	-2.06163	0.00899102
CRTC2	-2.12499	0.00899223
ODC1	-2.25991	0.00900458
OASL	-2.85195	0.00902958
IL18RAP	-2.18375	0.00938635
CHCHD2	-2.33826	0.00938741
NKX2-8	-2.32424	0.00950484
SLC16A3	-2.5995	0.00954775
BTBD6	-2.06069	0.00957068
[truncated: 145 more rows]
