# Supplementary material for: Deciphering microRNA-mRNA regulatory network in adult T-cell leukemia/lymphoma; the battle between oncogenes and anti-oncogenes
Source: PLoS One. 2021 Feb 25;16(2):e0247713. doi: 10.1371/journal.pone.0247713 (PMC7906381; doi:10.1371/journal.pone.0247713)
Supplement: S2 Table — (XLSX) [file pone.0247713.s002.xlsx]

## Sheet: Common miRNAs
miRNA	Target.Gene
hsa-miR-451a	MIF
hsa-miR-31-5p	RHOA
hsa-miR-221-3p	CDKN1B
hsa-miR-221-3p	BCL2L11
hsa-miR-221-3p	BMF
hsa-miR-181b-5p	NLK
hsa-miR-181b-5p	GATA6
hsa-miR-181b-5p	CDX2
hsa-miR-181a-5p	NLK
hsa-miR-181a-5p	GATA6
hsa-miR-181a-5p	CDX2
hsa-miR-17-5p	ZNFX1
hsa-miR-17-5p	CCL1
hsa-miR-17-5p	GPR137B
hsa-miR-17-5p	NABP1
hsa-miR-17-5p	NPAT
hsa-miR-17-5p	YES1
hsa-miR-148b-3p	HLA-G
hsa-miR-221-3p	FOXO3
hsa-miR-17-5p	JAK1
hsa-miR-31-5p	PPP2R2A
hsa-miR-31-5p	LATS2
hsa-miR-17-5p	PTEN
hsa-miR-451a	CAB39
hsa-miR-28-5p	CDKN1A
hsa-miR-17-5p	CDKN1A
hsa-miR-125a-5p	CDKN1A
hsa-miR-181b-5p	TIMP3
hsa-miR-140-5p	HDAC4
hsa-miR-181b-5p	PLAG1
hsa-miR-181a-5p	PLAG1
hsa-miR-199a-3p	ETS2
hsa-miR-199a-3p	MECP2
hsa-miR-199a-3p	MED6
hsa-miR-199a-3p	JUNB
hsa-miR-150-5p	MYB
hsa-miR-17-5p	PTPRO
hsa-miR-133b	BCL2L2
hsa-miR-10a-5p	HOXA1
hsa-miR-17-5p	PKD2
hsa-miR-31-5p	FOXP3
hsa-miR-92a-3p	UVRAG
hsa-miR-17-5p	BCL2L11
hsa-miR-221-3p	KIT
hsa-miR-133b	PKM
hsa-miR-320a	POLR3D
hsa-miR-199a-3p	MET
hsa-miR-221-3p	HOXB5
hsa-miR-221-3p	CDKN1C
hsa-miR-221-3p	TMED7
hsa-miR-133b	PITX3
hsa-miR-17-5p	E2F1
hsa-miR-320a	TAC1
hsa-miR-17-5p	MAP3K12
hsa-miR-17-5p	BCL2
hsa-miR-17-5p	MEF2D
hsa-miR-92a-3p	ITGA5
hsa-miR-181b-5p	GRIA2
hsa-miR-181b-5p	VSNL1
hsa-miR-133b	PTBP2
hsa-miR-150-5p	EGR2
hsa-miR-133b	MCL1
hsa-miR-199a-3p	KRT7
hsa-miR-221-3p	DDIT4
hsa-miR-221-3p	BNIP3L
hsa-miR-221-3p	TBK1
hsa-miR-221-3p	MYBL1
hsa-miR-221-3p	DKK2
hsa-miR-221-3p	CREBZF
hsa-miR-221-3p	BRAP
hsa-miR-221-3p	USP18
hsa-miR-221-3p	ARIH2
hsa-miR-221-3p	BBC3
hsa-miR-221-3p	HMGXB4
hsa-miR-221-3p	TIMP3
hsa-miR-181b-5p	BCL2
hsa-miR-181a-5p	BCL2
hsa-miR-181a-5p	PROX1
hsa-miR-125a-5p	LIN28A
hsa-miR-17-5p	RUNX1
hsa-miR-320a	TFRC
hsa-miR-125a-5p	NTRK3
hsa-miR-221-3p	TNFSF10
hsa-miR-199a-3p	CD44
hsa-miR-199a-5p	EZH2
hsa-miR-140-5p	VEGFA
hsa-miR-199a-5p	IKBKB
hsa-miR-10a-5p	USF2
hsa-miR-17-5p	APP
hsa-miR-140-5p	CSK
hsa-miR-140-5p	MMP13
hsa-miR-140-5p	FGF2
hsa-miR-199a-5p	CCNL1
hsa-miR-199a-3p	MAPK9
hsa-miR-199a-3p	MAPK1
hsa-miR-199a-3p	AKT1
hsa-miR-199a-3p	MAPK8
hsa-miR-199a-3p	MAPK14
hsa-miR-31-5p	SELE
hsa-miR-125a-5p	CD34
hsa-miR-125a-5p	TP53
hsa-miR-92a-3p	ARID4B
hsa-miR-92a-3p	HIPK3
hsa-miR-92a-3p	MYLIP
hsa-miR-192-5p	CLIC1
hsa-miR-192-5p	PANX1
hsa-miR-192-5p	SPARC
hsa-miR-192-5p	ODC1
hsa-miR-192-5p	DDOST
hsa-miR-192-5p	ABCG2
hsa-miR-192-5p	EGR1
hsa-miR-192-5p	TFG
hsa-miR-192-5p	DDX3X
hsa-miR-192-5p	WDR44
hsa-miR-192-5p	E2F5
hsa-miR-192-5p	LOXL2
hsa-miR-192-5p	KIDINS220
hsa-miR-192-5p	XPA
hsa-miR-192-5p	BARD1
hsa-miR-192-5p	RBL2
hsa-miR-192-5p	RAB2A
hsa-miR-192-5p	CUL3
hsa-miR-192-5p	MAP3K1
hsa-miR-192-5p	PERP
hsa-miR-192-5p	PIK3R4
hsa-miR-192-5p	MFSD10
hsa-miR-192-5p	C1D
hsa-miR-192-5p	SEMA4D
hsa-miR-192-5p	RABGAP1
hsa-miR-192-5p	ABCA8
hsa-miR-192-5p	ATP10D
hsa-miR-192-5p	MSN
hsa-miR-192-5p	ERLIN2
hsa-miR-192-5p	ABCC3
hsa-miR-192-5p	GRIA1
hsa-miR-192-5p	ATXN7
hsa-miR-192-5p	HSP90B1
hsa-miR-192-5p	RRM1
hsa-miR-192-5p	ENTPD3
hsa-miR-192-5p	B3GALNT1
hsa-miR-192-5p	BRD3
hsa-miR-192-5p	ALCAM
hsa-miR-192-5p	STX7
hsa-miR-192-5p	CD164
hsa-miR-192-5p	PTP4A3
hsa-miR-192-5p	CADM1
hsa-miR-192-5p	SETD4
hsa-miR-192-5p	PDE2A
hsa-miR-192-5p	AKAP9
hsa-miR-192-5p	ENOSF1
hsa-miR-192-5p	RANBP3
hsa-miR-192-5p	GOLGA6A
hsa-miR-17-5p	VEGFA
hsa-miR-150-5p	VEGFA
hsa-miR-92a-3p	TP63
hsa-miR-199a-5p	LIF
hsa-miR-125a-5p	LIF
hsa-miR-181a-5p	KAT2B
hsa-miR-181b-5p	KAT2B
hsa-miR-92a-3p	KAT2B
hsa-miR-150-5p	P2RX7
hsa-miR-17-5p	MAPK9
hsa-miR-125a-5p	MTUS1
hsa-miR-125a-5p	RARA
hsa-miR-199a-5p	JUNB
hsa-miR-199a-5p	MED6
hsa-miR-199a-5p	MECP2
hsa-miR-199a-5p	ETS2
hsa-miR-221-3p	ICAM1
hsa-miR-320a	MCL1
hsa-miR-125a-5p	VEGFA
hsa-miR-361-5p	VEGFA
hsa-miR-133b	IGF1R
hsa-miR-221-3p	FOS
hsa-miR-151a-5p	ARHGDIA
hsa-miR-320a	HSPB6
hsa-miR-17-5p	DNAJC27
hsa-miR-17-5p	FBXO31
hsa-miR-146b-5p	NFKB1
hsa-miR-181a-5p	CDKN1B
hsa-miR-92a-3p	ESR2
hsa-miR-17-5p	HIF1A
hsa-miR-17-5p	TGFBR2
hsa-miR-31-5p	CASR
hsa-miR-146b-5p	CDKN1A
hsa-miR-199a-5p	DDR1
hsa-miR-17-5p	TNFSF12
hsa-miR-17-5p	MUC17
hsa-miR-92a-3p	TGFBR2
hsa-miR-221-3p	BNIP3
hsa-miR-133b	KCNH2
hsa-miR-192-5p	BCL2
hsa-miR-192-5p	CDC7
hsa-miR-192-5p	CUL5
hsa-miR-192-5p	DLG5
hsa-miR-192-5p	DTL
hsa-miR-192-5p	ERCC3
hsa-miR-192-5p	HOXA10
hsa-miR-192-5p	HRH1
hsa-miR-192-5p	LMNB2
hsa-miR-192-5p	MAD2L1
hsa-miR-192-5p	MCM10
hsa-miR-192-5p	MIS12
hsa-miR-192-5p	KIF20B
hsa-miR-192-5p	PIM1
hsa-miR-192-5p	PRPF38A
hsa-miR-192-5p	RACGAP1
hsa-miR-192-5p	2020-09-10
hsa-miR-192-5p	SMARCB1
hsa-miR-192-5p	TRAPPC2B
hsa-miR-146b-5p	MMP16
hsa-miR-92a-3p	BMPR2
hsa-miR-17-5p	BMPR2
hsa-miR-31-5p	YY1
hsa-miR-31-5p	RET
hsa-miR-31-5p	NUMB
hsa-miR-31-5p	NFAT5
hsa-miR-31-5p	KLF13
hsa-miR-31-5p	JAZF1
hsa-miR-31-5p	HOXC13
hsa-miR-31-5p	ETS1
hsa-miR-31-5p	ITGA5
hsa-miR-31-5p	MPRIP
hsa-miR-31-5p	MMP16
hsa-miR-31-5p	RDX
hsa-miR-31-5p	CXCL12
hsa-miR-31-5p	ARPC5
hsa-miR-31-5p	FZD3
hsa-miR-192-5p	CDKN1B
hsa-miR-181b-5p	TCL1A
hsa-miR-125a-5p	ERBB3
hsa-miR-125a-5p	ERBB2
hsa-miR-17-5p	CCND1
hsa-miR-17-5p	MYC
hsa-miR-221-3p	NAIP
hsa-miR-221-3p	ESR1
hsa-miR-125a-5p	KLF13
hsa-miR-125a-5p	BAK1
hsa-miR-146b-5p	KIT
hsa-miR-146b-5p	TRAF6
hsa-miR-146b-5p	IRAK1
hsa-miR-17-5p	NCOA3
hsa-miR-125a-5p	ARID3B
hsa-miR-125a-5p	ELAVL1
hsa-miR-199a-5p	EDN1
hsa-miR-10a-5p	NCOR2
hsa-miR-31-5p	DMD
hsa-miR-221-3p	TICAM1
hsa-miR-10a-5p	MAP3K7
hsa-miR-10a-5p	BTRC
hsa-miR-181a-5p	ZNF763
hsa-miR-181b-5p	MAP3K10
hsa-miR-31-5p	TIAM1
hsa-miR-181a-5p	DDIT4
hsa-miR-181a-5p	ATM
hsa-miR-181a-5p	HIPK2
hsa-miR-192-5p	WNK1
hsa-miR-221-3p	PTEN
hsa-miR-92a-3p	CPEB2
hsa-miR-181b-5p	CYLD
hsa-miR-17-5p	THBS1
hsa-miR-92a-3p	THBS1
hsa-miR-17-5p	SMAD4
hsa-miR-92a-3p	SMAD4
hsa-miR-451a	ABCB1
hsa-miR-125a-5p	CCL5
hsa-miR-31-5p	ICAM1
hsa-miR-17-5p	ICAM1
hsa-miR-17-5p	SELE
hsa-miR-221-3p	SELE
hsa-miR-151a-3p	ZNF763
hsa-miR-150-5p	IGF2
hsa-miR-451a	AKT1
hsa-miR-451a	MMP2
hsa-miR-451a	MMP9
hsa-miR-451a	BCL2
hsa-miR-148b-3p	CCKBR
hsa-miR-181a-5p	BCL2L11
hsa-miR-221-3p	TP53
hsa-miR-221-3p	CORO1A
hsa-miR-221-3p	TCEAL1
hsa-miR-17-5p	CCND2
hsa-miR-17-5p	E2F3
hsa-miR-17-5p	RB1
hsa-miR-17-5p	RBL1
hsa-miR-17-5p	RBL2
hsa-miR-17-5p	WEE1
hsa-miR-199a-5p	MAP3K11
hsa-miR-31-5p	DKK1
hsa-miR-31-5p	DACT3
hsa-miR-181a-5p	HRAS
hsa-miR-342-3p	GEMIN4
hsa-miR-342-3p	BMP7
hsa-miR-151a-3p	NTRK3
hsa-miR-221-3p	DIRAS3
hsa-miR-31-5p	WASF3
hsa-miR-92a-3p	CDH1
hsa-miR-221-3p	ETS1
hsa-miR-140-3p	NRIP1
hsa-miR-150-5p	MUC4
hsa-miR-199a-5p	HIF1A
hsa-miR-92a-3p	BCL2L11
hsa-miR-181a-5p	RNF2
hsa-miR-181b-5p	RNF2
hsa-miR-199a-5p	SOX9
hsa-miR-181a-5p	RALA
hsa-miR-181a-5p	SIRT1
hsa-miR-140-5p	PDGFRA
hsa-miR-181b-5p	TMED7
hsa-miR-181b-5p	SIRT1
hsa-miR-192-5p	ACVR2B
hsa-miR-451a	MYC
hsa-miR-142-3p	RAC1
hsa-miR-181b-5p	CBX7
hsa-miR-92a-3p	KLF2
hsa-miR-221-3p	DICER1
hsa-miR-181a-5p	PRAP1
hsa-miR-28-5p	MPL
hsa-miR-151a-5p	MPL
hsa-miR-28-5p	N4BP1
hsa-miR-151a-5p	N4BP1
hsa-miR-28-5p	OTUB1
hsa-miR-28-5p	TEX261
hsa-miR-28-5p	MAPK1
hsa-miR-28-5p	E2F6
hsa-miR-151a-5p	E2F6
hsa-miR-192-5p	RB1
hsa-miR-342-3p	DNMT1
hsa-miR-199a-3p	FUT4
hsa-miR-192-5p	ERCC4
hsa-miR-31-5p	HIF1AN
hsa-miR-125a-5p	TNFAIP3
hsa-miR-181a-5p	DUSP6
hsa-miR-181a-5p	PTPN11
hsa-miR-181a-5p	DUSP5
hsa-miR-181a-5p	PTPN22
hsa-miR-320a	AQP1
hsa-miR-320a	AQP4
hsa-miR-451a	RAB14
hsa-miR-10a-5p	SRSF1
hsa-miR-10a-5p	TRA2B
hsa-miR-133b	FSCN1
hsa-miR-140-5p	IGFBP5
hsa-miR-199a-3p	SMARCA2
hsa-miR-199a-5p	SMARCA2
hsa-miR-31-5p	SATB2
hsa-miR-320a	NPR1
hsa-miR-199a-3p	CCNL1
hsa-miR-886-3p	MCL1
hsa-miR-451a	TMED7
hsa-miR-886-3p	CXCL12
hsa-miR-886-3p	CDC6
hsa-miR-133b	FAIM
hsa-miR-142-3p	ARNTL
hsa-miR-199a-3p	CAV2
hsa-miR-150-5p	CXCR4
hsa-miR-17-5p	RND3
hsa-miR-199a-5p	CD44
hsa-miR-142-3p	IL6
hsa-miR-17-5p	SMURF1
hsa-miR-125a-5p	SMAD4
hsa-miR-199a-5p	TMEM54
hsa-miR-221-3p	TRPS1
hsa-miR-181a-5p	FOS
hsa-miR-181a-5p	MTMR3
hsa-miR-140-5p	DNMT1
hsa-miR-125a-5p	MMP11
hsa-miR-221-3p	CERS2
hsa-miR-181a-5p	KLF6
hsa-miR-125a-5p	HK2
hsa-miR-181a-5p	MCL1
hsa-miR-181a-5p	XIAP
hsa-miR-181b-5p	XIAP
hsa-miR-181b-5p	MCL1
hsa-miR-10a-5p	EPHA4
hsa-miR-150-5p	ZEB1
hsa-miR-199a-5p	SMAD4
hsa-miR-150-5p	NOTCH3
hsa-miR-10a-5p	CHL1
hsa-miR-140-5p	DNPEP
hsa-miR-140-5p	SOX2
hsa-miR-199a-5p	SULT1E1
hsa-miR-150-5p	FLT3
hsa-miR-181a-5p	GPR78
hsa-miR-199a-5p	GPR78
hsa-miR-133b	EGFR
hsa-miR-150-5p	EP300
hsa-miR-320a	MAPK1
hsa-miR-133b	FGFR1
hsa-miR-133b	CDK13
hsa-miR-133b	PTPRK
hsa-miR-133b	RB1CC1
hsa-miR-133b	CPNE3
hsa-miR-192-5p	ATP1B1
hsa-miR-181b-5p	IGF1R
hsa-miR-199a-5p	ERBB2
hsa-miR-31-5p	PRKCE
hsa-miR-31-5p	RASA1
hsa-miR-199a-5p	UNG
hsa-miR-142-5p	NFE2L2
hsa-miR-148b-3p	ITGA5
hsa-miR-148b-3p	ROCK1
hsa-miR-148b-3p	PIK3CA
hsa-miR-148b-3p	NRAS
hsa-miR-148b-3p	CSF1
hsa-miR-31-5p	STK40
hsa-miR-17-5p	TCF3
hsa-miR-31-5p	MCM2
hsa-miR-31-5p	CDK1
hsa-miR-31-5p	CREG1
hsa-miR-140-5p	OSTM1
hsa-miR-221-3p	FMR1
hsa-miR-140-5p	FGF9
hsa-miR-140-5p	TGFBR1
hsa-miR-133b	PRDM16
hsa-miR-451a	ARPP19
hsa-miR-451a	UBE2H
hsa-miR-133b	MET
hsa-miR-133b	ERG
hsa-miR-133b	HCN2
hsa-miR-133b	HCN4
hsa-miR-148b-3p	RAB3B
hsa-miR-148b-3p	TRDN
hsa-miR-148b-3p	KLRK1
hsa-miR-148b-3p	SPINT4
hsa-miR-148b-3p	GFRA1
hsa-miR-148b-3p	MYF5
hsa-miR-148b-3p	AGTR2
hsa-miR-148b-3p	SYNE2
hsa-miR-148b-3p	RHOF
hsa-miR-148b-3p	OR1A1
hsa-miR-148b-3p	PSG2
hsa-miR-148b-3p	ADAM33
hsa-miR-148b-3p	LCN9
hsa-miR-148b-3p	SAG
hsa-miR-148b-3p	LAMC2
hsa-miR-148b-3p	PCDHA4
hsa-miR-148b-3p	CLUAP1
hsa-miR-148b-3p	PLXDC2
hsa-miR-148b-3p	CCNC
hsa-miR-148b-3p	LIPC
hsa-miR-148b-3p	MEP1B
hsa-miR-148b-3p	TEX13A
hsa-miR-148b-3p	NCKIPSD
hsa-miR-148b-3p	CPNE5
hsa-miR-148b-3p	RAPH1
hsa-miR-148b-3p	YPEL1
hsa-miR-148b-3p	MCM10
hsa-miR-148b-3p	SUMF2
hsa-miR-148b-3p	GSTCD
hsa-miR-148b-3p	TGM7
hsa-miR-148b-3p	BTNL3
hsa-miR-148b-3p	KLRC1
hsa-miR-148b-3p	CLSPN
hsa-miR-148b-3p	TUBAL3
hsa-miR-148b-3p	CSTF2T
hsa-miR-148b-3p	FBXW11
hsa-miR-148b-3p	APBB2
hsa-miR-148b-3p	KLHL12
hsa-miR-148b-3p	ENPP6
hsa-miR-148b-3p	BTBD7
hsa-miR-148b-3p	MRPL28
hsa-miR-148b-3p	EPB41
hsa-miR-148b-3p	LHCGR
hsa-miR-148b-3p	YPEL4
hsa-miR-148b-3p	PRKD3
hsa-miR-148b-3p	NIN
hsa-miR-148b-3p	ADAMTS6
hsa-miR-148b-3p	IGSF10
hsa-miR-148b-3p	FLOT2
hsa-miR-148b-3p	DCK
hsa-miR-148b-3p	NOL10
hsa-miR-148b-3p	CDH20
hsa-miR-148b-3p	AKAP11
hsa-miR-148b-3p	DNAJB4
hsa-miR-148b-3p	C1GALT1
hsa-miR-148b-3p	SLC12A7
hsa-miR-148b-3p	TMEM266
hsa-miR-148b-3p	UGT8
hsa-miR-148b-3p	DLG2
hsa-miR-148b-3p	TBL1XR1
hsa-miR-148b-3p	USP33
hsa-miR-148b-3p	ZDHHC17
hsa-miR-148b-3p	SESTD1
hsa-miR-148b-3p	UHMK1
hsa-miR-148b-3p	DLX6
hsa-miR-148b-3p	HAVCR1
hsa-miR-148b-3p	ZCCHC2
hsa-miR-148b-3p	SUMF1
hsa-miR-148b-3p	CCL11
hsa-miR-148b-3p	DMRT2
hsa-miR-148b-3p	RHOV
hsa-miR-148b-3p	PROX1
hsa-miR-148b-3p	BPGM
hsa-miR-148b-3p	KHDRBS2
hsa-miR-148b-3p	MKX
hsa-miR-148b-3p	CAPN13
hsa-miR-148b-3p	PDZK1
hsa-miR-148b-3p	PIH1D3
hsa-miR-148b-3p	PPP1R3A
hsa-miR-148b-3p	CCL17
hsa-miR-148b-3p	IZUMO2
hsa-miR-148b-3p	PDSS1
hsa-miR-148b-3p	CTHRC1
hsa-miR-148b-3p	ALPI
hsa-miR-148b-3p	CCL19
hsa-miR-148b-3p	MAST1
hsa-miR-148b-3p	NDN
hsa-miR-148b-3p	STS
hsa-miR-148b-3p	LPL
hsa-miR-148b-3p	LACRT
hsa-miR-148b-3p	ZDHHC15
hsa-miR-148b-3p	GDF9
hsa-miR-148b-3p	RASSF6
hsa-miR-148b-3p	SMARCA1
hsa-miR-148b-3p	RHAG
hsa-miR-148b-3p	ATP10B
hsa-miR-148b-3p	CALN1
hsa-miR-148b-3p	GPHB5
hsa-miR-148b-3p	AGGF1
hsa-miR-148b-3p	TPTE2
hsa-miR-148b-3p	APBA2
hsa-miR-148b-3p	TMEM47
hsa-miR-148b-3p	PIK3CG
hsa-miR-148b-3p	PSG9
hsa-miR-148b-3p	SYNE1
hsa-miR-148b-3p	RTL3
hsa-miR-148b-3p	KCNJ6
hsa-miR-148b-3p	FCAR
hsa-miR-148b-3p	SSR3
hsa-miR-148b-3p	APBB1
hsa-miR-148b-3p	SPZ1
hsa-miR-148b-3p	HRH4
hsa-miR-148b-3p	PROKR2
hsa-miR-148b-3p	NLGN4X
hsa-miR-148b-3p	MYOM1
hsa-miR-148b-3p	LOXL1
hsa-miR-148b-3p	STON2
hsa-miR-148b-3p	ACACB
hsa-miR-148b-3p	RUNX3
hsa-miR-148b-3p	FETUB
hsa-miR-148b-3p	GPR143
hsa-miR-148b-3p	HMOX1
hsa-miR-148b-3p	SLCO4C1
hsa-miR-148b-3p	TUBA8
hsa-miR-148b-3p	RFX3
hsa-miR-148b-3p	NR3C2
hsa-miR-148b-3p	NCS1
hsa-miR-148b-3p	FYB2
hsa-miR-148b-3p	ITSN2
hsa-miR-148b-3p	GMPPB
hsa-miR-148b-3p	2020-03-02
hsa-miR-148b-3p	SLC22A5
hsa-miR-148b-3p	RGMA
hsa-miR-148b-3p	FAM81A
hsa-miR-148b-3p	MTMR10
hsa-miR-148b-3p	FBXO28
hsa-miR-148b-3p	PTGER2
hsa-miR-148b-3p	SLC39A11
hsa-miR-148b-3p	VPS37A
hsa-miR-148b-3p	LYSMD1
hsa-miR-148b-3p	CYB5R4
hsa-miR-148b-3p	ARL8B
hsa-miR-148b-3p	MECP2
hsa-miR-148b-3p	HIF1AN
hsa-miR-148b-3p	NPEPL1
hsa-miR-148b-3p	DCP2
hsa-miR-148b-3p	PRKAA1
hsa-miR-148b-3p	LRP4
hsa-miR-148b-3p	AGO1
hsa-miR-148b-3p	DNMT1
hsa-miR-148b-3p	ABCB7
hsa-miR-148b-3p	PRNP
hsa-miR-148b-3p	C3orf58
hsa-miR-148b-3p	RNF219
hsa-miR-148b-3p	USP48
hsa-miR-148b-3p	ATP6AP2
hsa-miR-148b-3p	CUL5
hsa-miR-148b-3p	OSBPL11
hsa-miR-148b-3p	OSBP2
hsa-miR-148b-3p	CA10
hsa-miR-148b-3p	TMPRSS11A
hsa-miR-148b-3p	AVPI1
hsa-miR-148b-3p	CIDEA
hsa-miR-148b-3p	MORF4L1
hsa-miR-148b-3p	ADAMTS4
hsa-miR-148b-3p	DPT
hsa-miR-148b-3p	PNLIPRP2
hsa-miR-148b-3p	BIK
hsa-miR-148b-3p	FXYD2
hsa-miR-148b-3p	KCNQ2
hsa-miR-148b-3p	PKP1
hsa-miR-148b-3p	FSCB
hsa-miR-148b-3p	ERICH5
hsa-miR-148b-3p	IQCG
hsa-miR-148b-3p	ADGRL2
hsa-miR-148b-3p	CCDC197
hsa-miR-148b-3p	IL13RA2
hsa-miR-148b-3p	HLA-A
hsa-miR-148b-3p	C12orf40
hsa-miR-148b-3p	C17orf77
hsa-miR-148b-3p	ROPN1L
hsa-miR-148b-3p	TKTL2
hsa-miR-148b-3p	MTX3
hsa-miR-148b-3p	TMEM14A
hsa-miR-148b-3p	CKLF
hsa-miR-148b-3p	MAZ
hsa-miR-148b-3p	MUC13
hsa-miR-148b-3p	CPNE4
hsa-miR-148b-3p	CD300A
hsa-miR-148b-3p	BAX
hsa-miR-148b-3p	SLC32A1
hsa-miR-148b-3p	GDNF
hsa-miR-148b-3p	GTSF1L
hsa-miR-148b-3p	RNF150
hsa-miR-148b-3p	UTS2
hsa-miR-148b-3p	KCTD14
hsa-miR-148b-3p	NTN1
hsa-miR-148b-3p	SLC22A3
hsa-miR-148b-3p	SNAI2
hsa-miR-148b-3p	NME5
hsa-miR-148b-3p	IGFBPL1
hsa-miR-148b-3p	IL21R
hsa-miR-148b-3p	ANKUB1
hsa-miR-148b-3p	SERAC1
hsa-miR-148b-3p	HEMGN
hsa-miR-148b-3p	TPGS2
hsa-miR-148b-3p	CXCL5
hsa-miR-148b-3p	POU4F3
hsa-miR-148b-3p	ALDH3B2
hsa-miR-148b-3p	HEY2
hsa-miR-148b-3p	INHBA
hsa-miR-148b-3p	MT4
hsa-miR-148b-3p	RPIA
hsa-miR-148b-3p	KCNJ16
hsa-miR-148b-3p	ASB13
hsa-miR-148b-3p	DSG1
hsa-miR-148b-3p	EYA4
hsa-miR-148b-3p	CPA3
hsa-miR-148b-3p	ARMT1
hsa-miR-148b-3p	CCL28
hsa-miR-148b-3p	PNPLA2
hsa-miR-148b-3p	RORC
hsa-miR-148b-3p	ABCA13
hsa-miR-148b-3p	HMGB3
hsa-miR-148b-3p	FOXN4
hsa-miR-148b-3p	SLC25A18
hsa-miR-148b-3p	KIF2C
hsa-miR-148b-3p	SOX11
hsa-miR-148b-3p	CCDC92
hsa-miR-148b-3p	SLC6A19
hsa-miR-148b-3p	NOX4
hsa-miR-148b-3p	LCA5
hsa-miR-148b-3p	MATN3
hsa-miR-148b-3p	DNAH3
hsa-miR-148b-3p	BCL11A
hsa-miR-148b-3p	PPP2R3A
hsa-miR-148b-3p	ST6GALNAC5
hsa-miR-148b-3p	TOM1L2
hsa-miR-148b-3p	AHI1
hsa-miR-148b-3p	TXNIP
hsa-miR-148b-3p	KDM1B
hsa-miR-148b-3p	STEAP4
hsa-miR-148b-3p	CLCN3
hsa-miR-148b-3p	SNRPD1
hsa-miR-148b-3p	RTN4
hsa-miR-148b-3p	ZPLD1
hsa-miR-148b-3p	CRISP1
hsa-miR-148b-3p	NXPE3
hsa-miR-148b-3p	ATP7A
hsa-miR-148b-3p	SLC7A11
hsa-miR-148b-3p	LEPROTL1
hsa-miR-148b-3p	BTBD3
hsa-miR-148b-3p	TOMM70
hsa-miR-148b-3p	AP4E1
hsa-miR-151a-3p	DIEXF
hsa-miR-151a-3p	SETD7
hsa-miR-151a-3p	KBTBD2
hsa-miR-151a-3p	MCL1
hsa-miR-151a-3p	MED13
hsa-miR-151a-3p	RPUSD4
hsa-miR-151a-3p	ZBTB24
hsa-miR-151a-3p	SPRYD7
hsa-miR-151a-3p	PUM1
hsa-miR-151a-3p	FBXO5
hsa-miR-151a-3p	GLMN
hsa-miR-151a-3p	MEGF9
hsa-miR-151a-3p	LIN28B
hsa-miR-151a-3p	MBTD1
hsa-miR-151a-3p	CASC4
hsa-miR-151a-5p	SETD1B
hsa-miR-151a-5p	GPN1
hsa-miR-151a-5p	PDZD8
hsa-miR-151a-5p	CCT3
hsa-miR-151a-5p	ZNF512
hsa-miR-151a-5p	SPEN
hsa-miR-151a-5p	R3HDM4
hsa-miR-151a-5p	RAB14
hsa-miR-151a-5p	PELI2
hsa-miR-151a-5p	SOX4
hsa-miR-151a-5p	FAM160B1
hsa-miR-151a-5p	SERTAD2
hsa-miR-151a-5p	SPIRE1
hsa-miR-151a-5p	HOXA3
hsa-miR-361-5p	U2SURP
hsa-miR-361-5p	RPUSD4
hsa-miR-361-5p	DEPDC1B
hsa-miR-361-5p	CENPQ
hsa-miR-361-5p	EAPP
hsa-miR-361-5p	CD46
hsa-miR-361-5p	EDC3
hsa-miR-361-5p	LHFPL4
hsa-miR-361-5p	ZNF92
hsa-miR-361-5p	ZNF776
hsa-miR-361-5p	ARF4
hsa-miR-361-5p	WDR36
hsa-miR-361-5p	ZMYND11
hsa-miR-361-5p	FGFR1OP2
hsa-miR-361-5p	RAB8B
hsa-miR-361-5p	TNRC6A
hsa-miR-361-5p	CEBPG
hsa-miR-361-5p	KLHL28
hsa-miR-361-5p	G3BP2
hsa-miR-361-5p	SRSF3
hsa-miR-361-5p	RNF141
hsa-miR-361-5p	YOD1
hsa-miR-361-5p	DUSP3
hsa-miR-361-5p	NCEH1
hsa-miR-361-5p	GTF2E1
hsa-miR-361-5p	PHACTR4
hsa-miR-361-5p	ZC3H12C
hsa-miR-361-5p	ARCN1
hsa-miR-361-5p	RNF4
hsa-miR-361-5p	CPOX
hsa-miR-361-5p	CDC123
hsa-miR-150-5p	PTPRR
hsa-miR-150-5p	MS4A3
hsa-miR-150-5p	AGA
hsa-miR-125a-5p	ARPC5
hsa-miR-125a-5p	E2F7
hsa-miR-125a-5p	ZBTB10
hsa-miR-125a-5p	CREB5
hsa-miR-125a-5p	OMA1
hsa-miR-125a-5p	OSTM1
hsa-miR-125a-5p	MAPK8
hsa-miR-125a-5p	RBM17
hsa-miR-125a-5p	PUM2
hsa-miR-125a-5p	NR1D2
hsa-miR-125a-5p	HOXC4
hsa-miR-125a-5p	SNX4
hsa-miR-125a-5p	NDUFB6
hsa-miR-125a-5p	NOP16
hsa-miR-125a-5p	CRK
hsa-miR-125a-5p	SLC1A5
hsa-miR-125a-5p	PARD6B
hsa-miR-125a-5p	ELOB
hsa-miR-125a-5p	PANX1
hsa-miR-125a-5p	ZFAND1
hsa-miR-125a-5p	CORO1C
hsa-miR-125a-5p	CLDN12
hsa-miR-125a-5p	ZNF776
hsa-miR-125a-5p	TNPO2
hsa-miR-125a-5p	EIF4EBP1
hsa-miR-125a-5p	PDPK1
hsa-miR-125a-5p	YES1
hsa-miR-125a-5p	DUSP3
hsa-miR-125a-5p	YOD1
hsa-miR-125a-5p	ATXN1
hsa-miR-125a-5p	TMEM101
hsa-miR-125a-5p	ERMP1
hsa-miR-125a-5p	GUCD1
hsa-miR-125a-5p	RBAK
hsa-miR-125a-5p	ATL2
hsa-miR-142-3p	TNIP3
hsa-miR-142-3p	VSIG1
hsa-miR-142-3p	PSMB5
hsa-miR-142-3p	HOXA13
hsa-miR-142-3p	NAP1L2
hsa-miR-142-3p	CLOCK
hsa-miR-142-3p	ARHGAP12
hsa-miR-142-3p	IRF2BP1
hsa-miR-142-3p	KCND3
hsa-miR-142-3p	MESP2
hsa-miR-142-3p	CRH
hsa-miR-142-3p	PITPNC1
hsa-miR-142-3p	SLC37A3
hsa-miR-142-3p	PPP2R2C
hsa-miR-142-3p	ARL14EP
hsa-miR-142-3p	CDCA4
hsa-miR-142-3p	SH2D1A
hsa-miR-142-3p	MROH7
hsa-miR-142-3p	ETNK2
hsa-miR-142-3p	PCDHB14
hsa-miR-142-3p	C2
hsa-miR-142-3p	FAM209A
hsa-miR-142-3p	PCDHGA2
hsa-miR-142-3p	KRTAP4-5
hsa-miR-142-3p	C4BPB
hsa-miR-142-3p	ZNF608
hsa-miR-142-3p	GPC4
hsa-miR-142-3p	GPD1L
hsa-miR-142-3p	EVI2B
hsa-miR-142-3p	ZNF236
hsa-miR-142-3p	NEFH
hsa-miR-142-3p	HSFY2
hsa-miR-142-3p	ZNF701
hsa-miR-142-3p	UGT2B17
hsa-miR-142-3p	INSIG2
hsa-miR-142-3p	TAS2R7
hsa-miR-142-3p	RGS5
hsa-miR-142-3p	TPSG1
hsa-miR-142-3p	ARL6IP6
hsa-miR-142-3p	PCDHGA10
hsa-miR-142-3p	SIGLEC10
hsa-miR-142-3p	MRGPRX1
hsa-miR-142-3p	AGBL2
hsa-miR-142-3p	PSMD12
hsa-miR-142-3p	BMP8A
hsa-miR-142-3p	C11orf16
hsa-miR-142-3p	INCENP
hsa-miR-142-3p	ALAD
hsa-miR-142-3p	TRIM36
hsa-miR-142-3p	AGTR2
hsa-miR-142-3p	TUBAL3
hsa-miR-142-3p	RNF170
hsa-miR-142-3p	NCKAP1
hsa-miR-142-3p	RIPOR1
hsa-miR-142-3p	C7orf31
hsa-miR-142-3p	CLUAP1
hsa-miR-142-3p	ENAH
hsa-miR-142-3p	TMEM136
hsa-miR-142-3p	CLEC4D
hsa-miR-142-3p	KCTD12
hsa-miR-142-3p	ABCC9
hsa-miR-142-3p	CDC6
hsa-miR-142-3p	MCFD2
hsa-miR-142-3p	DOCK10
hsa-miR-142-3p	DCTN4
hsa-miR-142-3p	SECISBP2
hsa-miR-142-3p	KIAA1191
hsa-miR-142-3p	BRMS1L
hsa-miR-142-3p	SYT4
hsa-miR-142-3p	ARF4
hsa-miR-142-3p	FAM98A
hsa-miR-142-3p	RRM2B
hsa-miR-142-3p	UBE2W
hsa-miR-142-3p	ARL10
hsa-miR-142-3p	PCMTD2
hsa-miR-142-3p	CALCOCO2
hsa-miR-142-3p	MORF4L1
hsa-miR-142-3p	TSPAN6
hsa-miR-142-3p	GOLGA5
hsa-miR-142-3p	YES1
hsa-miR-142-3p	ARL15
hsa-miR-142-3p	FAM177A1
hsa-miR-142-3p	CA5B
hsa-miR-142-3p	NSFL1C
hsa-miR-142-3p	MAN1A2
hsa-miR-142-3p	SKP2
hsa-miR-142-3p	FBXO3
hsa-miR-142-3p	EDEM3
hsa-miR-142-3p	DNAJB4
hsa-miR-142-3p	CNIH4
hsa-miR-142-3p	CCNJ
hsa-miR-142-3p	RPE
hsa-miR-142-3p	CLIC4
hsa-miR-142-3p	TGFBR1
hsa-miR-142-3p	ZCCHC14
hsa-miR-142-3p	C5orf24
hsa-miR-142-3p	MORF4L2
hsa-miR-142-3p	SLC35F5
hsa-miR-142-3p	TAOK1
hsa-miR-142-3p	GNAQ
hsa-miR-142-3p	ITGAV
hsa-miR-142-3p	ATP2A2
hsa-miR-142-3p	BOD1
hsa-miR-142-3p	C9orf72
hsa-miR-142-3p	PROM1
hsa-miR-140-3p	RAB31
hsa-miR-140-3p	INTS14
hsa-miR-140-3p	DNAJC9
hsa-miR-140-3p	ACVR2B
hsa-miR-140-3p	PITPNB
hsa-miR-140-3p	ABL2
hsa-miR-140-3p	KIF21A
hsa-miR-140-3p	CAPZA1
hsa-miR-140-3p	WDR26
hsa-miR-140-3p	NUFIP2
hsa-miR-140-3p	SS18
hsa-miR-140-3p	ZNF490
hsa-miR-140-3p	SCD5
hsa-miR-140-3p	HEATR5B
hsa-miR-140-3p	SERTAD4
hsa-miR-140-3p	MAPK8
hsa-miR-140-3p	SLC39A10
hsa-miR-140-3p	UBE2C
hsa-miR-140-3p	ZBTB21
hsa-miR-140-3p	NFYA
hsa-miR-221-3p	PDIK1L
hsa-miR-221-3p	ABHD3
hsa-miR-221-3p	NDUFB5
hsa-miR-221-3p	SPTSSA
hsa-miR-221-3p	CSTF2T
hsa-miR-221-3p	NR2C2AP
hsa-miR-221-3p	APOL2
hsa-miR-221-3p	TDRP
hsa-miR-221-3p	GTF2E1
hsa-miR-221-3p	TMEM168
hsa-miR-221-3p	TUB
hsa-miR-221-3p	ZNF652
hsa-miR-221-3p	DVL2
hsa-miR-221-3p	EIF2AK1
hsa-miR-221-3p	TNIP1
hsa-miR-221-3p	KLF9
hsa-miR-221-3p	TOMM20
hsa-miR-221-3p	TMEM64
hsa-miR-221-3p	GID8
hsa-miR-221-3p	ZNF571
hsa-miR-221-3p	CASP3
hsa-miR-221-3p	ATL2
hsa-miR-221-3p	E2F3
hsa-miR-221-3p	PTBP3
hsa-miR-221-3p	CXorf38
hsa-miR-221-3p	ARID1A
hsa-miR-221-3p	NHSL1
hsa-miR-221-3p	HIVEP1
hsa-miR-221-3p	WDR61
hsa-miR-221-3p	TRPC3
hsa-miR-221-3p	SLC6A9
hsa-miR-221-3p	TMEM245
hsa-miR-221-3p	RNF20
hsa-miR-221-3p	PHF12
hsa-miR-221-3p	WEE1
hsa-miR-221-3p	NUFIP2
hsa-miR-221-3p	LYSMD1
hsa-miR-221-3p	NDFIP1
hsa-miR-221-3p	TIPARP
hsa-miR-221-3p	GPR107
hsa-miR-221-3p	LHFPL2
hsa-miR-221-3p	STAMBP
hsa-miR-221-3p	HNRNPD
hsa-miR-221-3p	UBE2N
hsa-miR-221-3p	ELAVL2
hsa-miR-221-3p	ACSL3
hsa-miR-221-3p	RNF4
hsa-miR-221-3p	ASXL3
hsa-miR-221-3p	CTNNB1
hsa-miR-221-3p	PLOD2
hsa-miR-221-3p	RNF44
hsa-miR-221-3p	LIMS1
hsa-miR-221-3p	ZNF275
hsa-miR-221-3p	TMEM132B
hsa-miR-221-3p	CCSAP
hsa-miR-221-3p	BRD1
hsa-miR-221-3p	AGAP1
hsa-miR-221-3p	FBXO28
hsa-miR-221-3p	TFAP2A
hsa-miR-221-3p	PANK3
hsa-miR-221-3p	ZKSCAN8
hsa-miR-221-3p	HNRNPA0
hsa-miR-221-3p	UBE2J1
hsa-miR-221-3p	MIDN
hsa-miR-221-3p	CYP1B1
hsa-miR-221-3p	ATXN1
hsa-miR-221-3p	POGZ
hsa-miR-221-3p	PPP1R15B
hsa-miR-221-3p	HECTD2
hsa-miR-221-3p	POU3F2
hsa-miR-221-3p	HOXC10
hsa-miR-221-3p	MEOX2
hsa-miR-221-3p	ZEB2
hsa-miR-181a-5p	LFNG
hsa-miR-181a-5p	LRRC17
hsa-miR-181a-5p	CHRFAM7A
hsa-miR-181a-5p	CD46
hsa-miR-181a-5p	RASSF6
hsa-miR-181a-5p	FXYD6
hsa-miR-181a-5p	KCTD3
hsa-miR-181a-5p	TSHR
hsa-miR-181a-5p	ZNF558
hsa-miR-181a-5p	C8A
hsa-miR-181a-5p	ARL6IP6
hsa-miR-181a-5p	ZNF426
hsa-miR-181a-5p	ATF7IP2
hsa-miR-181a-5p	PRR4
hsa-miR-181a-5p	TCF21
hsa-miR-181a-5p	PHOX2A
hsa-miR-181a-5p	PLPBP
hsa-miR-181a-5p	HACD3
hsa-miR-181a-5p	GSTM2
hsa-miR-181a-5p	FSIP1
hsa-miR-181a-5p	KBTBD3
hsa-miR-181a-5p	PTPRZ1
hsa-miR-181a-5p	WNT3A
hsa-miR-181a-5p	TUSC1
hsa-miR-181a-5p	LRRN3
hsa-miR-181a-5p	TMEM45A
hsa-miR-181a-5p	ARF6
hsa-miR-181a-5p	C1orf109
hsa-miR-181a-5p	TAF15
hsa-miR-181a-5p	PLXDC2
hsa-miR-181a-5p	NMRK2
hsa-miR-181a-5p	WNT2
hsa-miR-181a-5p	ATG10
hsa-miR-181a-5p	PRDX3
hsa-miR-181a-5p	ZNF652
hsa-miR-181a-5p	RTEL1-TNFRSF6B
hsa-miR-181a-5p	GCNT1
hsa-miR-181a-5p	PCDHB8
hsa-miR-181a-5p	ENAH
hsa-miR-181a-5p	ZNF25
hsa-miR-181a-5p	S100A1
hsa-miR-181a-5p	PLA2G4C
hsa-miR-181a-5p	NOL4
hsa-miR-181a-5p	SIX6
hsa-miR-181a-5p	FKBP10
hsa-miR-181a-5p	SMCHD1
hsa-miR-181a-5p	OR11A1
hsa-miR-181a-5p	INCENP
hsa-miR-181a-5p	LPGAT1
hsa-miR-181a-5p	CLUAP1
hsa-miR-181a-5p	LYSMD3
hsa-miR-181a-5p	CCDC6
hsa-miR-181a-5p	BAG2
hsa-miR-181a-5p	GPR83
hsa-miR-181a-5p	PTGS2
hsa-miR-181a-5p	ANKRD13C
hsa-miR-181a-5p	RLF
hsa-miR-181a-5p	FBXO28
hsa-miR-181a-5p	ZNF350
hsa-miR-181a-5p	TIAL1
hsa-miR-181a-5p	RNF34
hsa-miR-181a-5p	LCLAT1
hsa-miR-181a-5p	JCAD
hsa-miR-181a-5p	ZNF35
hsa-miR-181a-5p	PITPNB
hsa-miR-181a-5p	SCD
hsa-miR-181a-5p	H3F3B
hsa-miR-181a-5p	GATAD2B
hsa-miR-181a-5p	LGALSL
hsa-miR-181a-5p	TGIF2
hsa-miR-181a-5p	MOB1A
hsa-miR-181a-5p	SLC35B4
hsa-miR-181a-5p	FAM160A2
hsa-miR-181a-5p	NUP58
hsa-miR-181a-5p	GPRIN3
hsa-miR-181a-5p	H1F0
hsa-miR-181a-5p	ARHGAP12
hsa-miR-181a-5p	SPRY2
hsa-miR-181a-5p	TGFBR3
hsa-miR-181a-5p	TMED4
hsa-miR-181a-5p	MAP2K1
hsa-miR-181a-5p	PUM1
hsa-miR-181a-5p	TRIM2
hsa-miR-181a-5p	FBXO33
hsa-miR-181a-5p	NRP1
hsa-miR-181a-5p	FAM47B
hsa-miR-181a-5p	CCNG1
hsa-miR-181a-5p	BRMS1L
hsa-miR-181a-5p	OTUD1
hsa-miR-181a-5p	ATP6V0E1
hsa-miR-181a-5p	WNT16
hsa-miR-181a-5p	CST5
hsa-miR-181a-5p	SH3BGRL
hsa-miR-181a-5p	GPR137B
hsa-miR-181a-5p	OFCC1
hsa-miR-181a-5p	IQCG
hsa-miR-181a-5p	NKX3-2
hsa-miR-181a-5p	OTX2
hsa-miR-181a-5p	ROPN1L
hsa-miR-181a-5p	TMEM14A
hsa-miR-181a-5p	TAF2
hsa-miR-181a-5p	IDS
hsa-miR-181a-5p	FRA10AC1
hsa-miR-181a-5p	COL27A1
hsa-miR-181a-5p	EPHA5
hsa-miR-181a-5p	DCST1
hsa-miR-181a-5p	ZNF562
hsa-miR-181a-5p	EYA4
hsa-miR-181a-5p	CHL1
hsa-miR-181a-5p	TAAR6
hsa-miR-181a-5p	SLCO2A1
hsa-miR-181a-5p	HMGB2
hsa-miR-181a-5p	HERC3
hsa-miR-181a-5p	BTBD3
hsa-miR-181a-5p	SRPK2
hsa-miR-181a-5p	DNAJC7
hsa-miR-181a-5p	ANKRD1
hsa-miR-181a-5p	CFI
hsa-miR-181a-5p	MRPS14
hsa-miR-181a-5p	HEY2
hsa-miR-181a-5p	MTMR12
hsa-miR-181a-5p	ACOT12
hsa-miR-181a-5p	PCLAF
hsa-miR-181a-5p	USP28
hsa-miR-181a-5p	AMMECR1
hsa-miR-181a-5p	BPGM
hsa-miR-181a-5p	DSCR8
hsa-miR-181a-5p	UGT3A1
hsa-miR-181a-5p	HSD17B3
hsa-miR-181a-5p	GADD45G
hsa-miR-181a-5p	FBXO34
hsa-miR-181a-5p	C1QTNF9
hsa-miR-181a-5p	KLRC4
hsa-miR-181a-5p	MOB3B
hsa-miR-181a-5p	FKBP7
hsa-miR-181a-5p	TBX4
hsa-miR-181a-5p	TMPRSS11A
hsa-miR-181a-5p	SNAI2
hsa-miR-181a-5p	SLC7A11
hsa-miR-181a-5p	NUDT12
hsa-miR-181a-5p	COPS2
hsa-miR-181a-5p	ZNF12
hsa-miR-181a-5p	PRLR
hsa-miR-181a-5p	PLCL2
hsa-miR-181a-5p	ZNF594
hsa-miR-181a-5p	METAP1
hsa-miR-181a-5p	HSPA13
hsa-miR-181a-5p	NR6A1
hsa-miR-181a-5p	YOD1
hsa-miR-181a-5p	SLC37A3
hsa-miR-181a-5p	FBXO11
hsa-miR-181a-5p	ZNF445
hsa-miR-181a-5p	TM9SF3
hsa-miR-181a-5p	ATP8A1
hsa-miR-181a-5p	TMEM64
hsa-miR-181a-5p	MOB1B
hsa-miR-181a-5p	GNAI3
hsa-miR-181a-5p	TAB2
hsa-miR-181a-5p	SRSF7
hsa-miR-181a-5p	DDX3X
hsa-miR-181a-5p	KRAS
hsa-miR-181a-5p	LBR
hsa-miR-181a-5p	GIGYF1
hsa-miR-181a-5p	KLHL42
hsa-miR-181a-5p	TMEM132B
hsa-miR-181a-5p	AFTPH
hsa-miR-181a-5p	ZNF148
hsa-miR-181a-5p	NOTCH2
hsa-miR-181a-5p	NFYB
hsa-miR-10a-5p	GPR63
hsa-miR-10a-5p	BCL2L13
hsa-miR-10a-5p	CREB5
hsa-miR-10a-5p	BIRC5
hsa-miR-10a-5p	OMA1
hsa-miR-10a-5p	IER3IP1
hsa-miR-10a-5p	RBM17
hsa-miR-10a-5p	NR1D2
hsa-miR-10a-5p	BAMBI
hsa-miR-10a-5p	SNX4
hsa-miR-10a-5p	SERBP1
hsa-miR-10a-5p	LHFPL4
hsa-miR-10a-5p	NOP16
hsa-miR-10a-5p	AJUBA
hsa-miR-10a-5p	MAPK8
hsa-miR-10a-5p	ZBTB10
hsa-miR-10a-5p	TMEM101
hsa-miR-10a-5p	YES1
hsa-miR-10a-5p	DUSP3
hsa-miR-10a-5p	PANX1
hsa-miR-10a-5p	WEE1
hsa-miR-10a-5p	TLE3
hsa-miR-10a-5p	PDPK1
hsa-miR-10a-5p	CMPK1
hsa-miR-10a-5p	NDUFB6
hsa-miR-10a-5p	ARPC5
hsa-miR-10a-5p	PUM2
hsa-miR-10a-5p	GATAD2A
hsa-miR-10a-5p	ACVR2A
hsa-miR-10a-5p	RBM12B
hsa-miR-10a-5p	THUMPD1
hsa-miR-10a-5p	BLOC1S5
hsa-miR-10a-5p	CRK
hsa-miR-10a-5p	XRN1
hsa-miR-10a-5p	E2F7
hsa-miR-10a-5p	LCA5
hsa-miR-10a-5p	ELOVL2
hsa-miR-10a-5p	TFAP2C
hsa-miR-10a-5p	TRIM2
hsa-miR-10a-5p	HOXB3
hsa-miR-199a-3p	MTOR
hsa-miR-192-5p	ZFP30
hsa-miR-192-5p	NOB1
hsa-miR-192-5p	C1QTNF3
hsa-miR-192-5p	SLC39A1
hsa-miR-192-5p	THOP1
hsa-miR-192-5p	ZNF641
hsa-miR-192-5p	TMEM200A
hsa-miR-192-5p	MED22
hsa-miR-192-5p	MMP20
hsa-miR-192-5p	BGLAP
hsa-miR-192-5p	PTS
hsa-miR-192-5p	AKAP11
hsa-miR-192-5p	SLC46A3
hsa-miR-192-5p	CMPK1
hsa-miR-192-5p	GPR137C
hsa-miR-192-5p	FANCI
hsa-miR-192-5p	NIPA1
hsa-miR-192-5p	CCZ1
hsa-miR-192-5p	FLVCR1
hsa-miR-192-5p	BCORL1
hsa-miR-192-5p	TCHP
hsa-miR-192-5p	RPS6KB1
hsa-miR-192-5p	HOXA13
hsa-miR-192-5p	USP34
hsa-miR-192-5p	CA8
hsa-miR-192-5p	CDC25A
hsa-miR-192-5p	SCMH1
hsa-miR-192-5p	HCN4
hsa-miR-192-5p	DGCR11
hsa-miR-192-5p	XIAP
hsa-miR-192-5p	SYNCRIP
hsa-miR-192-5p	TMC3
hsa-miR-192-5p	CAB39L
hsa-miR-192-5p	FAM110C
hsa-miR-192-5p	PLS3
hsa-miR-192-5p	TOR3A
hsa-miR-192-5p	CLK4
hsa-miR-192-5p	FERMT1
hsa-miR-192-5p	BBS7
hsa-miR-192-5p	GINM1
hsa-miR-192-5p	PPP1CB
hsa-miR-192-5p	SEC24D
hsa-miR-192-5p	KIF24
hsa-miR-192-5p	TOR1AIP1
hsa-miR-192-5p	NIN
hsa-miR-192-5p	AP3M2
hsa-miR-192-5p	BMPR2
hsa-miR-192-5p	MTDH
hsa-miR-192-5p	KIF5B
hsa-miR-192-5p	MCM3
hsa-miR-192-5p	UPP1
hsa-miR-192-5p	NEDD1
hsa-miR-192-5p	RNF6
hsa-miR-192-5p	MOAP1
hsa-miR-192-5p	ATG10
hsa-miR-192-5p	SGO2
hsa-miR-192-5p	ZNF449
hsa-miR-192-5p	THBD
hsa-miR-192-5p	SCRN3
hsa-miR-192-5p	PRDM4
hsa-miR-192-5p	RSBN1
hsa-miR-192-5p	ZNF652
hsa-miR-192-5p	NEMP1
hsa-miR-192-5p	DNAJB4
hsa-miR-192-5p	SPTBN1
hsa-miR-192-5p	FAM171B
hsa-miR-192-5p	IRAK4
hsa-miR-192-5p	PLK4
hsa-miR-192-5p	DEAF1
hsa-miR-192-5p	CDKN2D
hsa-miR-192-5p	RAB27A
hsa-miR-192-5p	MELTF
hsa-miR-192-5p	EMB
hsa-miR-192-5p	ERCC6L
hsa-miR-192-5p	USP18
hsa-miR-192-5p	HMMR
hsa-miR-192-5p	FGFR1OP
hsa-miR-192-5p	RNF26
hsa-miR-192-5p	LEAP2
hsa-miR-192-5p	UGT8
hsa-miR-192-5p	LYSMD3
hsa-miR-192-5p	SGCB
hsa-miR-192-5p	NEIL3
hsa-miR-192-5p	KIF5C
hsa-miR-192-5p	PSMD6
hsa-miR-192-5p	ZNF248
hsa-miR-192-5p	TRAIP
hsa-miR-192-5p	GALNT12
hsa-miR-192-5p	DUSP16
hsa-miR-192-5p	ZNF165
hsa-miR-192-5p	OTUB2
hsa-miR-192-5p	MSRB3
hsa-miR-192-5p	CMTM6
hsa-miR-192-5p	KIAA1841
hsa-miR-192-5p	RAD21
hsa-miR-192-5p	BBOF1
hsa-miR-192-5p	AGL
hsa-miR-192-5p	UHRF1BP1
hsa-miR-192-5p	TOP1
hsa-miR-192-5p	LSM14B
hsa-miR-192-5p	PLOD1
hsa-miR-192-5p	COQ3
hsa-miR-192-5p	GULP1
hsa-miR-192-5p	ENTPD7
hsa-miR-192-5p	PODXL
hsa-miR-192-5p	TCF7
hsa-miR-192-5p	SGPP1
hsa-miR-192-5p	UACA
hsa-miR-192-5p	SYNGR1
hsa-miR-192-5p	GATAD1
hsa-miR-192-5p	GRHL1
hsa-miR-192-5p	OSBPL8
hsa-miR-192-5p	NKRF
hsa-miR-192-5p	TMEM136
hsa-miR-192-5p	IRAK1
hsa-miR-192-5p	EMC1
hsa-miR-192-5p	CCDC174
hsa-miR-192-5p	SLC35B4
hsa-miR-192-5p	PLAU
hsa-miR-192-5p	RFWD3
hsa-miR-192-5p	CLSTN1
hsa-miR-192-5p	ADGRG6
hsa-miR-192-5p	XPO1
hsa-miR-192-5p	RNF141
hsa-miR-192-5p	KATNAL1
hsa-miR-192-5p	DYRK1A
hsa-miR-192-5p	LHFPL4
hsa-miR-192-5p	SIX4
hsa-miR-192-5p	KAT2B
hsa-miR-192-5p	PPP2R3B
hsa-miR-192-5p	SMC2
hsa-miR-192-5p	TMEM164
hsa-miR-192-5p	RNFT1
hsa-miR-192-5p	CCNE1
hsa-miR-192-5p	CENPE
hsa-miR-192-5p	CHDH
hsa-miR-192-5p	COCH
hsa-miR-192-5p	FBXO31
hsa-miR-192-5p	GPSM2
hsa-miR-192-5p	FAXC
hsa-miR-192-5p	ANAPC15
hsa-miR-192-5p	UBE2D2
hsa-miR-192-5p	EAF2
hsa-miR-192-5p	PLEKHG2
hsa-miR-192-5p	FUBP1
hsa-miR-192-5p	NUF2
hsa-miR-192-5p	PAPD7
hsa-miR-192-5p	ENPP4
hsa-miR-192-5p	NSF
hsa-miR-192-5p	FAM222A
hsa-miR-192-5p	C9orf163
hsa-miR-192-5p	EPS8
hsa-miR-192-5p	ALDH9A1
hsa-miR-192-5p	GAB2
hsa-miR-192-5p	SLC7A2
hsa-miR-192-5p	PXDN
hsa-miR-192-5p	GNRH1
hsa-miR-192-5p	ATP5L
hsa-miR-192-5p	ZBTB14
hsa-miR-192-5p	CLSPN
hsa-miR-192-5p	CNEP1R1
hsa-miR-192-5p	MCAM
hsa-miR-192-5p	HASPIN
hsa-miR-192-5p	ZBTB18
hsa-miR-192-5p	REEP1
hsa-miR-192-5p	TOP1P2
hsa-miR-192-5p	OSBPL6
hsa-miR-192-5p	HMGCS1
hsa-miR-192-5p	AASDHPPT
hsa-miR-192-5p	BCOR
hsa-miR-192-5p	MINDY2
hsa-miR-192-5p	OPA1
hsa-miR-192-5p	AFAP1L1
hsa-miR-192-5p	RNASE4
hsa-miR-192-5p	RASSF8
hsa-miR-192-5p	CEP55
hsa-miR-192-5p	ZIC5
hsa-miR-192-5p	JADE1
hsa-miR-192-5p	ERFE
hsa-miR-192-5p	MBNL3
hsa-miR-192-5p	PCDH7
hsa-miR-192-5p	IL6ST
hsa-miR-192-5p	RAB8B
hsa-miR-192-5p	ZBTB33
hsa-miR-192-5p	SLC1A4
hsa-miR-192-5p	ACSL1
hsa-miR-192-5p	PLCE1
hsa-miR-192-5p	SLC16A7
hsa-miR-192-5p	COBLL1
hsa-miR-192-5p	TDP1
hsa-miR-192-5p	LHFPL6
hsa-miR-192-5p	KCTD15
hsa-miR-192-5p	ZNF704
hsa-miR-192-5p	NCBP1
hsa-miR-192-5p	FKBP15
hsa-miR-192-5p	PSRC1
hsa-miR-192-5p	SNX13
hsa-miR-192-5p	UBE2W
hsa-miR-192-5p	MRPL50
hsa-miR-192-5p	ASRGL1
hsa-miR-192-5p	DIMT1
hsa-miR-192-5p	SCD
hsa-miR-192-5p	GAREM2
hsa-miR-192-5p	TMEM30A
hsa-miR-192-5p	RAB3B
hsa-miR-192-5p	GABPB2
hsa-miR-192-5p	PRKD3
hsa-miR-192-5p	LRRFIP1
hsa-miR-192-5p	ZBTB34
hsa-miR-192-5p	FAM136A
hsa-miR-192-5p	CTCF
hsa-miR-192-5p	NCBP2
hsa-miR-192-5p	TTPA
hsa-miR-192-5p	PAWR
hsa-miR-192-5p	SKA1
hsa-miR-192-5p	TICAM2
hsa-miR-192-5p	KDELC2
hsa-miR-192-5p	CDC20
hsa-miR-192-5p	BUB1B
hsa-miR-192-5p	BTC
hsa-miR-192-5p	FAIM
hsa-miR-192-5p	FZD1
hsa-miR-192-5p	TOPBP1
hsa-miR-192-5p	KNL1
hsa-miR-192-5p	HINT3
hsa-miR-192-5p	SLC16A6
hsa-miR-192-5p	ZFP1
hsa-miR-192-5p	CCL3L1
hsa-miR-192-5p	CCDC15
hsa-miR-192-5p	FUT11
hsa-miR-192-5p	HACD3
hsa-miR-192-5p	PSMC3IP
hsa-miR-192-5p	SFR1
hsa-miR-192-5p	KHDRBS3
hsa-miR-192-5p	MKI67
hsa-miR-192-5p	AHSA2
hsa-miR-192-5p	NCAPH
hsa-miR-192-5p	NFIB
hsa-miR-192-5p	CHML
hsa-miR-192-5p	RSBN1L
hsa-miR-192-5p	OSBPL10
hsa-miR-192-5p	EHBP1L1
hsa-miR-192-5p	C18orf54
hsa-miR-192-5p	CKAP4
hsa-miR-192-5p	EPM2AIP1
hsa-miR-192-5p	NSD2
hsa-miR-192-5p	POLQ
hsa-miR-192-5p	CNTNAP3
hsa-miR-192-5p	BIVM
hsa-miR-192-5p	TNFSF13
hsa-miR-192-5p	SAMD3
hsa-miR-192-5p	UBE2D1
hsa-miR-192-5p	TOR1B
hsa-miR-192-5p	CLN6
hsa-miR-192-5p	FBXW2
hsa-miR-192-5p	ZNF230
hsa-miR-192-5p	CCNY
hsa-miR-192-5p	ARHGAP29
hsa-miR-192-5p	CLVS1
hsa-miR-192-5p	OGFRL1
hsa-miR-192-5p	BTF3L4
hsa-miR-192-5p	CERS6
hsa-miR-192-5p	FAM199X
hsa-miR-192-5p	ICK
hsa-miR-192-5p	NKX3-1
hsa-miR-192-5p	HIBADH
hsa-miR-192-5p	PPARG
hsa-miR-192-5p	PITPNB
hsa-miR-192-5p	LARS
hsa-miR-192-5p	ZNF780A
hsa-miR-192-5p	TMEM2
hsa-miR-192-5p	MCM9
hsa-miR-192-5p	KCNMB4
hsa-miR-192-5p	MDM4
hsa-miR-192-5p	LMAN1
hsa-miR-192-5p	DHFR2
hsa-miR-192-5p	LYRM7
hsa-miR-192-5p	RAD1
hsa-miR-192-5p	PRKAR1A
hsa-miR-192-5p	USP14
hsa-miR-192-5p	UBE2V2
hsa-miR-192-5p	EIF2S1
hsa-miR-192-5p	TBC1D31
hsa-miR-192-5p	LGMN
hsa-miR-192-5p	PARN
hsa-miR-192-5p	NHSL1
hsa-miR-192-5p	RIMKLA
hsa-miR-192-5p	ZNF215
hsa-miR-192-5p	TCAM1P
hsa-miR-192-5p	C17orf58
hsa-miR-192-5p	CLK1
hsa-miR-192-5p	TTK
hsa-miR-192-5p	ELOVL5
hsa-miR-192-5p	CREBZF
hsa-miR-192-5p	CFL2
hsa-miR-192-5p	ID1
hsa-miR-192-5p	LRRC8C
hsa-miR-192-5p	NT5M
hsa-miR-192-5p	MTSS1
hsa-miR-192-5p	RCBTB2
hsa-miR-192-5p	TMEM246
hsa-miR-192-5p	PHC2
hsa-miR-192-5p	NPNT
hsa-miR-192-5p	AKAP7
hsa-miR-192-5p	GLCCI1
hsa-miR-192-5p	ZSWIM3
hsa-miR-192-5p	ARHGEF26
hsa-miR-192-5p	ZNF184
hsa-miR-192-5p	TMPO
hsa-miR-192-5p	PRIM1
hsa-miR-192-5p	ACTR1B
hsa-miR-192-5p	EOGT
hsa-miR-192-5p	CDK14
hsa-miR-192-5p	SENP1
hsa-miR-192-5p	C12orf65
hsa-miR-192-5p	SPRY4
hsa-miR-192-5p	KBTBD11
hsa-miR-192-5p	DIS3L
hsa-miR-192-5p	C1orf53
hsa-miR-192-5p	C6orf62
hsa-miR-192-5p	DSTYK
hsa-miR-192-5p	KLHL23
hsa-miR-192-5p	ICAM3
hsa-miR-192-5p	ZNF823
hsa-miR-192-5p	IFRD1
hsa-miR-192-5p	CORO2B
hsa-miR-192-5p	RNF219
hsa-miR-192-5p	SERTAD4
hsa-miR-192-5p	HES6
hsa-miR-192-5p	TMEM169
hsa-miR-192-5p	MMAB
hsa-miR-192-5p	KLHL15
hsa-miR-192-5p	MRPL43
hsa-miR-192-5p	C2orf49
hsa-miR-192-5p	METTL9
hsa-miR-192-5p	FBXO36
hsa-miR-192-5p	TFCP2L1
hsa-miR-192-5p	CTPS2
hsa-miR-192-5p	SLC39A9
hsa-miR-192-5p	MFSD14B
hsa-miR-192-5p	PRNP
hsa-miR-192-5p	ATF1
hsa-miR-192-5p	FHDC1
hsa-miR-192-5p	SLC26A2
hsa-miR-192-5p	FGF2
hsa-miR-192-5p	STK3
hsa-miR-192-5p	ACVR2A
hsa-miR-192-5p	RNPC3
hsa-miR-192-5p	TRAF3IP3
hsa-miR-192-5p	PIP4K2B
hsa-miR-192-5p	NIPAL1
hsa-miR-192-5p	PAK6
hsa-miR-192-5p	L2HGDH
hsa-miR-192-5p	ZNF263
hsa-miR-192-5p	WDR76
hsa-miR-192-5p	BICD1
hsa-miR-192-5p	BTNL9
hsa-miR-192-5p	ZADH2
hsa-miR-192-5p	ASPM
hsa-miR-192-5p	MXI1
hsa-miR-192-5p	WWC3
hsa-miR-192-5p	LRRC58
hsa-miR-192-5p	C1orf198
hsa-miR-192-5p	ZNF443
hsa-miR-192-5p	MT1X
hsa-miR-192-5p	RP9P
hsa-miR-192-5p	HJURP
hsa-miR-192-5p	EFCAB11
hsa-miR-192-5p	KPNA5
hsa-miR-192-5p	DNAJB9
hsa-miR-192-5p	HERC2
hsa-miR-192-5p	CYP24A1
hsa-miR-192-5p	CA13
hsa-miR-192-5p	FAM120AOS
hsa-miR-192-5p	CCDC18
hsa-miR-192-5p	TEX30
hsa-miR-192-5p	UQCRC2
hsa-miR-192-5p	RFC4
hsa-miR-192-5p	CENPF
hsa-miR-192-5p	FAM83D
hsa-miR-192-5p	MANF
hsa-miR-192-5p	PASK
hsa-miR-192-5p	ZNF701
hsa-miR-192-5p	PARP16
hsa-miR-192-5p	PPM1A
hsa-miR-192-5p	DEPDC1
hsa-miR-192-5p	RPGRIP1L
hsa-miR-192-5p	C21orf91
hsa-miR-192-5p	ST3GAL6
hsa-miR-192-5p	CLIP4
hsa-miR-192-5p	MNS1
hsa-miR-192-5p	DEGS1
hsa-miR-192-5p	SPAG9
hsa-miR-192-5p	DSN1
hsa-miR-192-5p	STIL
hsa-miR-192-5p	TMED10
hsa-miR-192-5p	IL17RB
hsa-miR-192-5p	ZNF525
hsa-miR-192-5p	CCDC150
hsa-miR-192-5p	ARNTL2
hsa-miR-192-5p	ZC3H12C
hsa-miR-192-5p	HCN3
hsa-miR-192-5p	ECT2
hsa-miR-192-5p	RBP7
hsa-miR-192-5p	FAM20B
hsa-miR-192-5p	LRP8
hsa-miR-192-5p	SEC23B
hsa-miR-192-5p	FOXA1
hsa-miR-192-5p	CCDC47
hsa-miR-192-5p	BMP2K
hsa-miR-192-5p	EPM2A
hsa-miR-192-5p	ITGB1
hsa-miR-192-5p	FBXO3
hsa-miR-192-5p	ACTR2
hsa-miR-192-5p	HOXB9
hsa-miR-192-5p	NEK1
hsa-miR-192-5p	WDCP
hsa-miR-192-5p	TBC1D22B
hsa-miR-192-5p	TRIP13
hsa-miR-192-5p	RAB6C
hsa-miR-192-5p	ZMYM1
hsa-miR-192-5p	FAM126A
hsa-miR-192-5p	SLC19A2
hsa-miR-192-5p	CKAP2L
hsa-miR-192-5p	SLC25A30
hsa-miR-192-5p	IDI1
hsa-miR-192-5p	LMLN
hsa-miR-192-5p	PRICKLE1
hsa-miR-192-5p	LIPA
hsa-miR-192-5p	NLK
hsa-miR-192-5p	IL15
hsa-miR-192-5p	TICRR
hsa-miR-192-5p	BRCA1
hsa-miR-192-5p	RSRC1
hsa-miR-192-5p	SH3BP4
hsa-miR-192-5p	PRPS2
hsa-miR-192-5p	CENPK
hsa-miR-192-5p	TRIM59
hsa-miR-192-5p	CSGALNACT2
hsa-miR-192-5p	NDE1
hsa-miR-192-5p	SP4
hsa-miR-192-5p	RAB11FIP2
hsa-miR-192-5p	GPR37
hsa-miR-192-5p	CENPA
hsa-miR-192-5p	RAP1GAP
hsa-miR-192-5p	SMC4
hsa-miR-192-5p	APOLD1
hsa-miR-192-5p	VGLL3
hsa-miR-192-5p	MAPK9
hsa-miR-192-5p	KCNS3
hsa-miR-192-5p	STAMBPL1
hsa-miR-192-5p	LARP1B
hsa-miR-192-5p	CENPI
hsa-miR-192-5p	DNAL1
hsa-miR-192-5p	TMEFF1
hsa-miR-192-5p	FBN1
hsa-miR-192-5p	TMTC4
hsa-miR-192-5p	GPC4
hsa-miR-192-5p	ALG10B
hsa-miR-192-5p	RDM1
hsa-miR-192-5p	ANAPC10
hsa-miR-192-5p	GPR19
hsa-miR-192-5p	ZNHIT3
hsa-miR-192-5p	SBDSP1
hsa-miR-192-5p	N4BP2
hsa-miR-192-5p	FANCM
hsa-miR-192-5p	ATRNL1
hsa-miR-192-5p	LYPD6
hsa-miR-192-5p	AP1S2
hsa-miR-192-5p	PPP1R12A
hsa-miR-192-5p	LAMTOR5
hsa-miR-192-5p	ZFYVE28
hsa-miR-192-5p	FZD4
hsa-miR-192-5p	MRPL13
hsa-miR-192-5p	TPM4
hsa-miR-192-5p	STK17B
hsa-miR-192-5p	TMEM17
hsa-miR-192-5p	CYP4V2
hsa-miR-192-5p	HAS3
hsa-miR-192-5p	ERMP1
hsa-miR-192-5p	SGMS2
hsa-miR-192-5p	SLC16A14
hsa-miR-192-5p	FNDC3B
hsa-miR-192-5p	NAA20
hsa-miR-192-5p	NAA50
hsa-miR-192-5p	ITGAV
hsa-miR-192-5p	KIAA1143
hsa-miR-192-5p	ZDHHC2
hsa-miR-192-5p	NCEH1
hsa-miR-192-5p	PCGF5
hsa-miR-192-5p	PHTF2
hsa-miR-192-5p	SLC35F3
hsa-miR-192-5p	KLHL42
hsa-miR-192-5p	PTPRE
hsa-miR-192-5p	MSH6
hsa-miR-192-5p	RPAP2
hsa-miR-192-5p	ELOVL1
hsa-miR-192-5p	DDX54
hsa-miR-192-5p	PKP4
hsa-miR-192-5p	SNRPD1
hsa-miR-192-5p	INIP
hsa-miR-192-5p	PHF10
hsa-miR-192-5p	SLF1
hsa-miR-192-5p	C1orf112
hsa-miR-192-5p	DEK
hsa-miR-192-5p	ATG4A
hsa-miR-192-5p	ALG10
hsa-miR-192-5p	DBF4B
hsa-miR-192-5p	ANG
hsa-miR-192-5p	FADS1
hsa-miR-192-5p	DST
hsa-miR-192-5p	SPIN4
hsa-miR-192-5p	MTERF3
hsa-miR-192-5p	AGPAT5
hsa-miR-192-5p	ANLN
hsa-miR-192-5p	LRRFIP2
hsa-miR-192-5p	PHTF1
hsa-miR-192-5p	MT1F
hsa-miR-192-5p	UNG
hsa-miR-192-5p	USP12
hsa-miR-192-5p	INSIG1
hsa-miR-192-5p	PPP1R26
hsa-miR-192-5p	PRADC1
hsa-miR-192-5p	GCH1
hsa-miR-192-5p	BICRAL
hsa-miR-192-5p	ALDH5A1
hsa-miR-192-5p	PHF6
hsa-miR-192-5p	IMPA1
hsa-miR-192-5p	DHFR
hsa-miR-192-5p	CEP19
hsa-miR-192-5p	ANO6
hsa-miR-192-5p	NMI
hsa-miR-192-5p	FAM241B
hsa-miR-192-5p	FAM241A
hsa-miR-192-5p	RPAP3
hsa-miR-192-5p	MIS18BP1
hsa-miR-192-5p	TRPV1
hsa-miR-192-5p	CCSAP
hsa-miR-192-5p	POLA2
hsa-miR-192-5p	REXO5
hsa-miR-192-5p	PAPD5
hsa-miR-192-5p	SARAF
hsa-miR-192-5p	TMEM106A
hsa-miR-192-5p	ARL4C
hsa-miR-192-5p	USP45
hsa-miR-192-5p	MPP5
hsa-miR-192-5p	SLC25A40
hsa-miR-192-5p	HS3ST3B1
hsa-miR-192-5p	ATP6V1G1
hsa-miR-192-5p	NCOA3
hsa-miR-192-5p	KLF10
hsa-miR-192-5p	FNBP1
hsa-miR-192-5p	IQCC
hsa-miR-192-5p	NAB1
hsa-miR-192-5p	DENND1A
hsa-miR-192-5p	MTMR12
hsa-miR-192-5p	USP54
hsa-miR-192-5p	NUDT15
hsa-miR-192-5p	SS18
hsa-miR-192-5p	TDG
hsa-miR-192-5p	EMC7
hsa-miR-192-5p	AMMECR1
hsa-miR-192-5p	NREP
hsa-miR-192-5p	SEC63
hsa-miR-192-5p	CHM
hsa-miR-192-5p	SLCO3A1
hsa-miR-192-5p	HAUS3
hsa-miR-192-5p	ZXDC
hsa-miR-192-5p	CCDC121
hsa-miR-192-5p	LIMS1
hsa-miR-192-5p	LIN9
hsa-miR-192-5p	SLC25A51
hsa-miR-192-5p	CPSF6
hsa-miR-192-5p	TIFA
hsa-miR-192-5p	EME1
hsa-miR-192-5p	PARM1
hsa-miR-192-5p	DCBLD2
hsa-miR-192-5p	CCDC14
hsa-miR-192-5p	AGO2
hsa-miR-192-5p	MFSD13A
hsa-miR-192-5p	LMNB1
hsa-miR-192-5p	WNT3
hsa-miR-192-5p	MIPOL1
hsa-miR-192-5p	BRCA2
hsa-miR-192-5p	TJP2
hsa-miR-192-5p	KIF18A
hsa-miR-192-5p	UVRAG
hsa-miR-192-5p	TNFSF13B
hsa-miR-192-5p	TPGS2
hsa-miR-192-5p	PABPC4
hsa-miR-192-5p	EEF1A2
hsa-miR-192-5p	RAB23
hsa-miR-192-5p	TARDBP
hsa-miR-192-5p	ZNF226
hsa-miR-192-5p	SERAC1
hsa-miR-192-5p	SLC9A5
hsa-miR-192-5p	ARHGEF10
hsa-miR-192-5p	NOXO1
hsa-miR-192-5p	PPP2R2D
hsa-miR-192-5p	ATAD5
hsa-miR-192-5p	CDKN2A
hsa-miR-192-5p	RTKN2
hsa-miR-192-5p	CHD7
hsa-miR-192-5p	PGM3
hsa-miR-192-5p	HADH
hsa-miR-192-5p	MAP6D1
hsa-miR-192-5p	PRSS23
hsa-miR-192-5p	GAS2L3
hsa-miR-192-5p	ZNF85
hsa-miR-192-5p	HESX1
hsa-miR-192-5p	ZBTB6
hsa-miR-192-5p	RET
hsa-miR-192-5p	GID8
hsa-miR-192-5p	KIF23
hsa-miR-192-5p	CHPT1
hsa-miR-192-5p	EPDR1
hsa-miR-192-5p	LRIG1
hsa-miR-192-5p	MPZL1
hsa-miR-192-5p	ZNF519
hsa-miR-192-5p	NFYA
hsa-miR-192-5p	APPL1
hsa-miR-192-5p	SLC7A11
hsa-miR-192-5p	FAAP20
hsa-miR-192-5p	MIB1
hsa-miR-192-5p	MACF1
hsa-miR-192-5p	UBL3
hsa-miR-192-5p	IGF1R
hsa-miR-192-5p	KDM4D
hsa-miR-192-5p	ASPH
hsa-miR-192-5p	SPCS3
hsa-miR-192-5p	FAM71E1
hsa-miR-192-5p	ZNF320
hsa-miR-192-5p	GEN1
hsa-miR-192-5p	TMTC3
hsa-miR-192-5p	RAB1A
hsa-miR-192-5p	MAP1LC3B
hsa-miR-192-5p	BYSL
hsa-miR-192-5p	ID4
hsa-miR-192-5p	PIGM
hsa-miR-192-5p	XK
hsa-miR-192-5p	RADIL
hsa-miR-192-5p	CEP128
hsa-miR-192-5p	HOOK3
hsa-miR-192-5p	BCL2L13
hsa-miR-192-5p	CADPS2
hsa-miR-192-5p	ZNF346
hsa-miR-192-5p	PAFAH1B1
hsa-miR-192-5p	CKLF
hsa-miR-192-5p	CDKN3
hsa-miR-192-5p	E2F8
hsa-miR-192-5p	ATAD1
hsa-miR-192-5p	RAB40B
hsa-miR-192-5p	SOWAHC
hsa-miR-192-5p	ZNF200
hsa-miR-192-5p	SAMD13
hsa-miR-192-5p	FAM189A2
hsa-miR-192-5p	CD83
hsa-miR-192-5p	SMARCA2
hsa-miR-192-5p	SATB2
hsa-miR-192-5p	EEA1
hsa-miR-192-5p	DBT
hsa-miR-192-5p	SLC48A1
hsa-miR-192-5p	ORC1
hsa-miR-192-5p	CCZ1B
hsa-miR-192-5p	NPTXR
hsa-miR-192-5p	NOD2
hsa-miR-192-5p	ZNF45
hsa-miR-192-5p	BRIP1
hsa-miR-192-5p	SAP30
hsa-miR-192-5p	CHSY3
hsa-miR-192-5p	LRRCC1
hsa-miR-192-5p	NMU
hsa-miR-192-5p	GPR180
hsa-miR-192-5p	INPP5F
hsa-miR-192-5p	RFLNB
hsa-miR-192-5p	IRX4
hsa-miR-192-5p	RUFY3
hsa-miR-192-5p	PLEKHF2
hsa-miR-192-5p	IL7
hsa-miR-192-5p	CDCA4
hsa-miR-192-5p	SNX10
hsa-miR-192-5p	C5orf34
hsa-miR-192-5p	NHLRC3
hsa-miR-192-5p	LIMCH1
hsa-miR-192-5p	FBXO4
hsa-miR-192-5p	CEP78
hsa-miR-192-5p	NBN
hsa-miR-192-5p	UCK1
hsa-miR-192-5p	PURA
hsa-miR-192-5p	PDLIM3
hsa-miR-192-5p	HSPBAP1
hsa-miR-192-5p	STXBP4
hsa-miR-192-5p	KIF15
hsa-miR-192-5p	CIT
hsa-miR-192-5p	DNAJB5
hsa-miR-192-5p	IQGAP1
hsa-miR-192-5p	ACSF3
hsa-miR-192-5p	RAD54B
hsa-miR-192-5p	PLAGL2
hsa-miR-192-5p	EXTL2
hsa-miR-192-5p	USP1
hsa-miR-192-5p	UBIAD1
hsa-miR-192-5p	CGNL1
hsa-miR-192-5p	B4GALT6
hsa-miR-192-5p	SOAT1
hsa-miR-192-5p	MCM6
hsa-miR-192-5p	IFNLR1
hsa-miR-192-5p	SPATA13
hsa-miR-192-5p	C16orf46
hsa-miR-192-5p	MKL2
hsa-miR-192-5p	ARL2BP
hsa-miR-192-5p	NUCKS1
hsa-miR-192-5p	BLM
hsa-miR-192-5p	KCTD12
hsa-miR-192-5p	EIF2AK3
hsa-miR-192-5p	ESCO2
hsa-miR-192-5p	STAM
hsa-miR-192-5p	TTF2
hsa-miR-192-5p	PXDC1
hsa-miR-192-5p	SH2B3
hsa-miR-192-5p	OVOL1
hsa-miR-192-5p	ARHGAP11A
hsa-miR-192-5p	ZBTB10
hsa-miR-192-5p	CASP7
hsa-miR-192-5p	TCFL5
hsa-miR-192-5p	ERICH5
hsa-miR-192-5p	CCNO
hsa-miR-192-5p	DNAJC3
hsa-miR-192-5p	GRK3
hsa-miR-192-5p	DLGAP5
hsa-miR-192-5p	CXorf57
hsa-miR-192-5p	SASS6
hsa-miR-192-5p	ARHGAP19
hsa-miR-192-5p	NSD3
hsa-miR-192-5p	PIGX
hsa-miR-192-5p	FEN1
hsa-miR-192-5p	PIF1
hsa-miR-192-5p	RMI1
hsa-miR-192-5p	FAM111B
hsa-miR-192-5p	KLHL8
hsa-miR-192-5p	CIB2
hsa-miR-192-5p	EML1
hsa-miR-192-5p	PPAT
hsa-miR-192-5p	TAF9B
hsa-miR-192-5p	CUZD1
hsa-miR-192-5p	ENDOD1
hsa-miR-192-5p	SIRT1
hsa-miR-192-5p	ZNF114
hsa-miR-192-5p	ZMYND11
hsa-miR-192-5p	SLC35G1
hsa-miR-192-5p	ZNF385B
hsa-miR-192-5p	NPHP3
hsa-miR-192-5p	ROPN1L
hsa-miR-192-5p	MEX3B
hsa-miR-192-5p	PRIMPOL
hsa-miR-192-5p	RECQL
hsa-miR-192-5p	KIF20A
hsa-miR-192-5p	ATAD2
hsa-miR-192-5p	ANKRD6
hsa-miR-192-5p	TRPC1
hsa-miR-192-5p	ARHGEF40
hsa-miR-192-5p	MEIS2
hsa-miR-192-5p	RNASEL
hsa-miR-192-5p	PRRG4
hsa-miR-192-5p	DNAJC19
hsa-miR-192-5p	SAMHD1
hsa-miR-192-5p	CAMK4
hsa-miR-192-5p	NRG4
hsa-miR-192-5p	VANGL1
hsa-miR-192-5p	DHCR24
hsa-miR-192-5p	PRRC1
hsa-miR-192-5p	PRKAA2
hsa-miR-192-5p	DDX50
hsa-miR-192-5p	SRD5A1
hsa-miR-192-5p	PTBP2
hsa-miR-192-5p	ZNF267
hsa-miR-192-5p	ZNF611
hsa-miR-192-5p	CDC14A
hsa-miR-192-5p	RIC8B
hsa-miR-192-5p	CRLF3
hsa-miR-192-5p	PITPNC1
hsa-miR-192-5p	DICER1
hsa-miR-192-5p	CRK
hsa-miR-192-5p	APC
hsa-miR-192-5p	FZD7
hsa-miR-192-5p	RAD51
hsa-miR-192-5p	SLF2
hsa-miR-192-5p	COPS7A
hsa-miR-192-5p	ABCB10
hsa-miR-192-5p	PPP1CA
hsa-miR-192-5p	C16orf52
hsa-miR-192-5p	FBXO5
hsa-miR-192-5p	HSPA2
hsa-miR-192-5p	FBXO25
hsa-miR-192-5p	DCP1A
hsa-miR-192-5p	FOS
hsa-miR-192-5p	TROAP
hsa-miR-192-5p	EDRF1
hsa-miR-192-5p	OTUD1
hsa-miR-192-5p	PHF19
hsa-miR-192-5p	NFKBIZ
hsa-miR-192-5p	TUBGCP3
hsa-miR-192-5p	TRIM68
hsa-miR-192-5p	B3GNT5
hsa-miR-192-5p	NUFIP1
hsa-miR-192-5p	G2E3
hsa-miR-192-5p	ELL2
hsa-miR-192-5p	ARFGEF1
hsa-miR-192-5p	IGDCC4
hsa-miR-192-5p	CEP295
hsa-miR-192-5p	VASH2
hsa-miR-192-5p	LEPROTL1
hsa-miR-192-5p	HYLS1
hsa-miR-192-5p	PCOLCE2
hsa-miR-192-5p	SLC39A8
hsa-miR-192-5p	KIF14
hsa-miR-192-5p	ZNF273
hsa-miR-192-5p	TBL1X
[truncated: 8,265 more rows]
