# Supplementary material for: Deciphering microRNA-mRNA regulatory network in adult T-cell leukemia/lymphoma; the battle between oncogenes and anti-oncogenes
Source: PLoS One. 2021 Feb 25;16(2):e0247713. doi: 10.1371/journal.pone.0247713 (PMC7906381; doi:10.1371/journal.pone.0247713)
Supplement: S3 Table — The downregulated miRNAs are specified by blue color and up-regulated miRNAs are specified by red color. (XLSX) [file pone.0247713.s003.xlsx]

## Sheet: DCLs
Gene.1	Gene.2	cor.diff	p.diffcor	q.diffcor	type
ACE	AACS	0.762519	0.000729724	0.002718	diff signed
ACE	AAMP	1.02484	1.08409e-08	1.40936e-07	diff signed
ACE	ABCF1	0.912795	1.01684e-06	8.18386e-06	diff signed
ACE	ABCF3	0.962424	3.28996e-08	3.81466e-07	diff signed
ACE	ABHD2	0.758502	0.000727538	0.00271078	diff signed
ACO2	ACE	0.999351	8.31349e-10	1.40756e-08	diff signed
ACSL1	ACE	0.857493	0.000189565	0.000837404	diff signed
ACTG1	ACE	1.06771	9.95901e-11	2.08027e-09	diff signed
ACTR10	ACE	0.832345	8.9757e-08	9.36529e-07	same signed
ADAMTS10	ADA	0.841232	0.000338895	0.00139231	diff signed
ADI1	ACE	0.925801	2.14123e-07	2.03802e-06	diff signed
ADIPOR1	ACE	0.873797	1.90266e-07	1.83361e-06	diff signed
ADNP	ACE	0.843354	6.29541e-06	4.14635e-05	diff signed
ADORA2A	ACE	0.815954	0.000456732	0.00180747	diff signed
ADPRH	2020-03-05	0.898072	9.32372e-06	5.87582e-05	diff signed
ADPRH	ACAD9	0.994847	7.65264e-06	4.93141e-05	diff signed
ADPRH	ACTR6	0.904854	1.00182e-05	6.26426e-05	diff signed
ADPRHL2	ACE	0.925787	1.00537e-06	8.10023e-06	diff signed
ADSS	ACE	0.843213	6.37855e-06	4.19512e-05	diff signed
AFG3L2	ACE	0.837101	9.4704e-05	0.000455197	diff signed
AHCTF1	ACVR1C	0.877437	1.75927e-05	0.000103163	diff signed
AHCTF1	ADAMTS10	0.875518	0.000171743	0.000768075	diff signed
AHCTF1	ADPRH	0.777767	0.000306087	0.00127383	diff signed
AIM1	ACE	0.899864	5.83836e-05	0.000297528	diff signed
AK5	2020-03-05	0.757688	0.000971742	0.00348674	diff signed
AKAP1	ACE	0.991672	1.0438e-08	1.36266e-07	diff signed
AKAP1	ADPRH	0.828207	1.76663e-05	0.000103541	diff signed
AKR1B1	ACE	0.923973	6.13716e-06	4.05393e-05	diff signed
AKT2	ACE	0.898398	5.39948e-08	5.94174e-07	diff signed
ALDOA	ACE	0.941061	1.26372e-07	1.27181e-06	diff signed
ALDOAP2	ACE	0.986657	5.49441e-06	3.67381e-05	diff signed
ALG9	ACE	0.883199	2.38521e-05	0.00013505	diff signed
ALG9	ALAD	0.785307	0.00063035	0.00239246	diff signed
ALOX5AP	ACE	0.964607	1.61973e-05	9.58876e-05	diff signed
AMBRA1	ACE	0.923585	5.75736e-08	6.29434e-07	diff signed
AMFR	ACE	1.12567	3.9233e-10	7.15344e-09	diff signed
AMPD2	ACE	0.961867	8.40242e-07	6.90191e-06	diff signed
ANK3	ANGEL2	0.787421	0.000418655	0.00167521	diff signed
ANKFY1	ACE	0.886393	1.06718e-05	6.62547e-05	diff signed
ANKHD1	ACE	0.917657	1.70883e-08	2.11939e-07	diff signed
ANKHD1	ADPRH	0.810268	1.70177e-05	0.000100179	diff signed
ANKK1	ACE	0.896286	9.9537e-09	1.30589e-07	diff signed
ANKRA2	ADPRH	0.816165	5.95131e-05	0.000302597	diff signed
ANKRD11	ACE	0.867815	2.47411e-07	2.31881e-06	diff signed
ANKRD11	ADAMTS10	1.11475	5.37016e-07	4.63046e-06	switched opposites
ANKRD11	ADPRH	0.898218	4.34187e-06	2.98029e-05	diff signed
ANKRD17	ACE	0.970863	5.93997e-06	3.93778e-05	diff signed
ANKRD35	2020-03-05	1.13656	2.65845e-07	2.47189e-06	switched opposites
ANKRD35	AHCTF1	1.17234	5.68015e-08	6.21786e-07	switched opposites
ANKRD35	ANKHD1	0.886436	0.000157463	0.000711716	diff signed
ANKRD35	ANKRA2	1.06246	2.80824e-06	2.02326e-05	switched opposites
ANKRD35	ANKRD11	0.976823	2.33894e-05	0.000132745	switched opposites
ANKRD55	2020-03-05	0.842949	0.000241956	0.00103683	diff signed
ANKRD55	ACTR1B	0.753375	0.00059276	0.00226815	diff signed
ANKRD55	ACTR6	0.788651	0.000488457	0.00191628	diff signed
ANKRD55	ADA	0.870378	0.000158078	0.000714129	diff signed
ANKRD55	AHCTF1	0.886732	0.000105176	0.000499205	diff signed
ANKRD55	ALG9	0.816354	0.000513664	0.00200237	diff signed
ANKRD55	ANKHD1	0.755878	0.000489986	0.00192144	diff signed
ANKRD55	ANKRA2	0.927688	4.8501e-05	0.000252671	diff signed
ANKRD55	ANKRD11	0.929804	2.61596e-05	0.000146554	diff signed
ANP32A	ACVR1C	0.863956	4.17781e-05	0.000221549	diff signed
ANP32A	ADAMTS10	0.897785	8.44442e-05	0.00041157	diff signed
ANP32A	ADPRH	0.843144	5.01e-05	0.000259973	diff signed
ANP32A	AK5	0.772825	0.000860631	0.00313765	diff signed
ANP32A	ANKRD35	1.03832	4.65042e-06	3.16716e-05	switched opposites
ANP32A	ANKRD55	1.11784	5.53749e-07	4.75949e-06	switched opposites
AP3D1	ACE	0.88237	1.81431e-06	1.37172e-05	diff signed
AP3M1	ANKRD55	0.777105	0.0010864	0.00384089	diff signed
APBB1	AARS	0.77139	0.000426407	0.00170246	diff signed
APBB1	ADSSL1	0.75665	0.00107782	0.00381445	diff signed
APBB1	APBA2	0.795977	0.000104452	0.000496192	diff signed
APEX1	ACE	0.881528	2.06879e-06	1.54137e-05	diff signed
ARAF	ACE	0.887586	5.22953e-06	3.51612e-05	diff signed
ARAP2	ACE	0.964431	2.7204e-08	3.21692e-07	diff signed
ARAP2	ADPRH	1.02297	6.73323e-07	5.66513e-06	diff signed
ARF1	ACE	0.848201	2.75423e-08	3.25261e-07	same signed
ARF1	ADAMTS10	0.834639	0.000153795	0.000697112	diff signed
ARF1	ADCY1	0.842946	0.000345062	0.00141442	diff signed
ARF1	ADPRH	0.825778	9.48952e-06	5.96925e-05	diff signed
ARF1	ANKRD35	1.01458	9.86334e-06	6.17829e-05	switched opposites
ARF6	ACE	0.814075	2.19042e-06	1.62157e-05	same signed
ARF6	ANKRD35	0.936111	5.93762e-05	0.000301981	switched opposites
ARFGAP3	ACE	0.964226	3.59103e-06	2.51764e-05	diff signed
ARFGAP3	ADPRH	0.882051	5.49113e-05	0.0002819	diff signed
ARFGEF1	ADPRH	0.933556	1.9659e-06	1.47317e-05	diff signed
ARFGEF1	ANKRD35	0.806181	0.000564279	0.0021731	diff signed
ARFGEF1	ANKRD55	0.765569	0.000488518	0.00191649	diff signed
ARHGAP12	ANKRD35	0.912876	8.65316e-05	0.000420472	switched opposites
ARHGAP4	ADAMTS10	0.862854	8.61644e-05	0.00041892	diff signed
ARHGAP4	ADPRH	0.813164	1.32647e-05	8.03117e-05	diff signed
ARHGAP4	AK5	0.848909	4.5657e-05	0.00023957	diff signed
ARHGAP4	ANKRD35	1.07808	1.69202e-06	1.28867e-05	switched opposites
ARHGAP4	ANKRD55	1.01908	4.15205e-06	2.8644e-05	diff signed
ARHGEF4	ABCC2	0.829258	0.00019724	0.000867024	diff signed
ARHGEF4	ACBD3	0.813755	0.000251653	0.00107313	diff signed
ARHGEF4	ANKHD1	0.83966	0.000166084	0.000745816	diff signed
ARHGEF7	ACE	1.03311	1.25649e-07	1.2653e-06	diff signed
ARID1A	ACVR1C	0.787945	0.000256496	0.00109132	diff signed
ARID1A	ADAMTS10	0.934457	4.85189e-05	0.000252751	diff signed
ARID1A	ADPRH	0.81615	3.78246e-05	0.000202988	diff signed
ARID1A	ADSSL1	0.758965	0.000446974	0.00177363	diff signed
ARID1A	AK5	0.903375	6.22275e-05	0.0003147	diff signed
ARID1A	ANKRD35	1.14562	1.73595e-07	1.68932e-06	switched opposites
ARID1A	ANKRD55	1.02037	6.21758e-06	4.10105e-05	diff signed
ARID5A	ACE	0.851286	0.00012016	0.000561172	diff signed
ARIH2	ACE	0.964479	1.21747e-08	1.56388e-07	diff signed
ARIH2	ADPRH	0.75594	7.30165e-05	0.000362183	same signed
ARL2BP	ACE	0.831182	2.58952e-07	2.41483e-06	same signed
ARL2BP	ADPRH	0.796176	2.84297e-05	0.000157772	diff signed
ARL6	ADAMTS14	0.829022	0	0	same signed
ARL6IP1	ACE	0.755553	3.142e-05	0.000172336	same signed
ARL6IP1	ADPRH	0.771601	0.000113623	0.000534279	diff signed
ARMCX2	2020-03-05	0.755906	0.000592135	0.00226604	diff signed
ARMCX2	ABLIM1	0.813186	0.000646236	0.00244482	diff signed
ARMCX2	ACTR10	0.87131	9.02159e-05	0.000436199	diff signed
ARMCX2	ACTR6	1.29613	1.00404e-09	1.66787e-08	switched opposites
ARMCX2	ADH5	0.793555	0.000521017	0.0020273	diff signed
ARMCX2	ADNP	0.753202	0.000695201	0.0026055	diff signed
ARMCX2	AKAP1	0.853838	9.4804e-05	0.000455625	diff signed
ARMCX2	ALDOA	0.792832	0.000328388	0.00135457	diff signed
ARMCX2	ANGEL2	1.04849	3.60725e-06	2.52775e-05	switched opposites
ARMCX2	ANKRD13C	0.785344	0.000885085	0.00321526	diff signed
ARMCX2	ANP32A	0.920409	4.69103e-05	0.000245343	diff signed
ARMCX2	APEX2	0.780256	0.000771934	0.00285443	diff signed
ARMCX2	ARFGEF1	0.872555	6.71166e-05	0.000336361	diff signed
ARMCX2	ARHGEF7	0.800295	0.00018029	0.000801532	diff signed
ARMCX2	ARIH2	0.921208	2.40338e-05	0.000135968	diff signed
ARMCX2	ARL2BP	1.22738	1.33199e-08	1.69596e-07	switched opposites
ARMCX2	ARL6IP1	0.807131	0.000208428	0.000910021	diff signed
ARPC2	ACE	0.86947	2.69961e-09	4.05498e-08	same signed
ARPC2	ADPRH	0.874334	4.27212e-06	2.93778e-05	diff signed
ARRDC2	ACE	0.960173	2.4495e-08	2.927e-07	diff signed
ARRDC5	AACS	0.781217	0.000944713	0.00340243	diff signed
ARRDC5	ABHD2	0.807074	0.000531078	0.00206142	diff signed
ARRDC5	ACO2	0.845732	2.927e-05	0.000161867	diff signed
ARRDC5	ACTR1B	1.08831	1.89432e-07	1.82644e-06	diff signed
ARRDC5	ADA	0.93631	4.98021e-05	0.000258616	diff signed
ARRDC5	ADH5	0.95541	1.76891e-05	0.000103662	diff signed
ARRDC5	ADI1	1.05428	3.66995e-07	3.29573e-06	diff signed
ARRDC5	ADORA2A	0.800778	0.000542133	0.00209864	diff signed
ARRDC5	AHCTF1	0.772877	0.00033785	0.00138857	diff signed
ARRDC5	AKR1B1	0.786068	0.000374746	0.00152038	diff signed
ARRDC5	AKT2	0.997661	1.66796e-06	1.27223e-05	diff signed
ARRDC5	ALG9	1.24867	7.15643e-09	9.7226e-08	switched opposites
ARRDC5	AMBRA1	0.906127	1.24501e-05	7.59346e-05	diff signed
ARRDC5	AMFR	1.01923	1.08484e-06	8.67081e-06	diff signed
ARRDC5	ANKHD1	0.82167	3.95936e-05	0.000211318	diff signed
ARRDC5	ANKK1	0.786885	5.36808e-05	0.000276312	diff signed
ARRDC5	ANKRA2	0.846019	8.91116e-05	0.000431529	diff signed
ARRDC5	ANKRD11	1.07833	3.83201e-07	3.42583e-06	diff signed
ARRDC5	ANP32A	1.01865	1.96119e-06	1.47003e-05	diff signed
ARRDC5	AP3M1	0.929367	6.68142e-05	0.00033501	switched opposites
ARRDC5	APBB3	0.83148	0.000299863	0.00125119	diff signed
ARRDC5	ARAF	0.883252	2.63002e-05	0.000147259	diff signed
ARRDC5	ARF6	0.887634	1.2646e-05	7.69855e-05	diff signed
ARRDC5	ARFGEF1	0.84403	5.01981e-05	0.000260408	diff signed
ARRDC5	ARFIP2	1.09638	1.87439e-07	1.80926e-06	diff signed
ARRDC5	ARHGAP4	1.11753	8.6836e-08	9.09181e-07	diff signed
ARRDC5	ARHGEF2	1.06877	2.22495e-06	1.64419e-05	switched opposites
ARRDC5	ARHGEF7	0.821532	0.000137302	0.000631106	diff signed
ARRDC5	ARID1A	1.0912	6.88658e-07	5.78049e-06	diff signed
ARRDC5	ARPC2	0.793737	5.30141e-05	0.000273275	diff signed
ARSI	ARID1A	0.772839	0.000104274	0.00049546	diff signed
ASAP1	AMPD3	0.791057	0.000485705	0.00190681	diff signed
ASB6	ACE	0.828476	6.81865e-06	4.45128e-05	diff signed
ASF1A	ARHGEF4	0.802422	0.00068625	0.00257605	switched opposites
ASTE1	ANKRD35	0.882096	0.00017231	0.00077029	switched opposites
ASXL1	ACE	0.94209	8.20078e-08	8.63779e-07	diff signed
ASXL1	ANKRD55	0.790775	0.000327298	0.0013506	diff signed
ASXL1	ARRDC5	1.05629	5.53781e-07	4.75971e-06	diff signed
ATAD2B	ADAMTS10	1.20496	3.57723e-08	4.11258e-07	switched opposites
ATAD2B	ADAP1	0.835231	0.000353571	0.00144492	diff signed
ATAD2B	ADPRH	0.927166	3.79583e-06	2.64503e-05	diff signed
ATAD2B	ANKRD35	1.1464	1.16318e-07	1.18102e-06	switched opposites
ATAD2B	ANKRD55	0.967565	1.85922e-05	0.000108341	diff signed
ATAD2B	ARRDC5	0.914384	1.35082e-05	8.16129e-05	diff signed
ATG9A	ADPRH	0.863278	2.55979e-05	0.000143761	diff signed
ATMIN	ACE	0.790347	3.00302e-06	2.1475e-05	same signed
ATMIN	ADPRH	0.860962	1.03599e-05	6.45318e-05	diff signed
ATP10B	ACE	0.884761	4.25567e-06	2.92767e-05	diff signed
ATP1A1	ACE	1.14319	1.91066e-10	3.73641e-09	diff signed
ATP1A4	ACE	0.96853	2.53469e-06	1.84675e-05	diff signed
ATP2B1	ACE	1.04095	1.63496e-06	1.24972e-05	diff signed
ATP2B1	ADPRH	0.836395	0.000242983	0.00104064	diff signed
ATP6V1E1	ANKRD55	0.879866	0.000123812	0.000576114	diff signed
ATP6V1E1	ARRDC5	1.20735	2.84257e-08	3.34655e-07	switched opposites
ATP8A2	ABCC2	0.833057	0.000397809	0.00160196	switched opposites
ATP8A2	ANKRA2	0.776928	0.000686314	0.00257625	diff signed
ATP8A2	ARHGAP12	0.789588	0.000178852	0.000795913	diff signed
ATXN2L	ADAMTS10	1.05619	1.85275e-06	1.39765e-05	diff signed
ATXN2L	ADCY1	0.759087	0.00136048	0.004667	diff signed
ATXN2L	ADPRH	0.903127	1.7e-06	1.29417e-05	diff signed
ATXN2L	AK5	0.98099	7.68234e-07	6.37387e-06	diff signed
ATXN2L	ANKRD35	1.27966	3.31297e-10	6.13844e-09	switched opposites
ATXN2L	ANKRD55	1.03076	3.24222e-06	2.29897e-05	diff signed
ATXN2L	ARRDC5	1.01779	8.17173e-07	6.73283e-06	diff signed
ATXN2L	ATP8A2	0.761146	0.000921795	0.00333021	diff signed
AXIN1	ACE	0.90537	1.99846e-06	1.4947e-05	diff signed
AXIN1	ARRDC5	0.849299	0.000107759	0.000509949	diff signed
B3GALT1	ADAMTS14	1.24506	0	0	diff signed
B3GALT1	ARL6	0.894657	0	0	same signed
B3GALT6	ACER2	0.880788	2.09642e-06	1.55959e-05	diff signed
B3GALT6	ARMCX2	0.846105	0.000237267	0.00101922	diff signed
B4GALT1	ACE	0.907407	1.89302e-07	1.82531e-06	diff signed
B4GALT1	ADAP1	0.778692	0.000820182	0.00300885	diff signed
B4GALT1	ADPRH	0.846996	1.62677e-05	9.62549e-05	diff signed
B4GALT4	ACE	0.753185	1.5984e-05	9.47793e-05	same signed
B4GALT4	ADCY1	0.851888	0.00026236	0.00111312	diff signed
B4GALT4	ADPRH	0.764678	0.000155853	0.000705352	diff signed
B4GALT7	ACE	0.90657	2.53464e-06	1.84674e-05	diff signed
BAALC	ACE	1.01771	3.55631e-08	4.09069e-07	diff signed
BAALC	ADAMTS10	1.10908	6.63147e-07	5.58843e-06	switched opposites
BAHD1	ACE	0.766594	3.67733e-06	2.57162e-05	same signed
BAHD1	ALKBH1	0.810524	5.72103e-05	0.00029225	diff signed
BAIAP3	AKT2	0.814935	0.000608151	0.00231926	diff signed
BAIAP3	ANKK1	0.783578	0.00106105	0.00376303	diff signed
BAIAP3	ANKRD37	0.769848	0.00132597	0.00456447	diff signed
BAIAP3	ARF1	0.804549	0.000740108	0.00275173	diff signed
BAIAP3	ARF6	0.764363	0.00142525	0.004859	diff signed
BAIAP3	ATAD2B	0.789928	0.000927715	0.00334889	diff signed
BAIAP3	B4GALT1	0.858826	0.000278747	0.00117363	diff signed
BASP1	ACE	0.85242	0.000285775	0.00119946	diff signed
BAZ2A	ARRDC5	0.994661	6.78033e-06	4.42925e-05	diff signed
BAZ2A	BAIAP3	0.851426	0.000325202	0.00134294	diff signed
BBC3	ACE	0.895519	2.47499e-08	2.95452e-07	diff signed
BBC3	ADAMTS10	1.15607	1.4966e-07	1.47903e-06	switched opposites
BBC3	ADAP1	0.798031	0.000629357	0.00238922	diff signed
BBC3	ADCY1	0.767963	0.00120461	0.00420056	diff signed
BBC3	ADPRH	0.800931	1.68131e-05	9.91028e-05	diff signed
BBC3	ANKRD55	0.814277	0.000224929	0.000972689	diff signed
BBC3	ARRDC5	0.881181	1.45387e-05	8.71365e-05	diff signed
BBS2	ANKRD55	0.865583	0.000223961	0.00096899	diff signed
BBS2	ARMCX2	0.828692	0.000351428	0.00143731	diff signed
BBS2	ARRDC5	1.06554	2.40183e-06	1.76038e-05	switched opposites
BBS2	ARSI	0.764345	0.000824835	0.00302367	diff signed
BCAM	ACE	1.02414	9.06776e-10	1.52205e-08	diff signed
BCAM	ADAMTS10	0.85622	0.00011038	0.000520897	diff signed
BCAM	ADAP1	0.899065	0.000112264	0.000528666	diff signed
BCAM	ADPRH	0.792719	1.80455e-05	0.000105518	same signed
BCAS1	ARHGAP4	0.836851	0.000425221	0.00169828	diff signed
BCAS4	ACE	0.820233	0.000198354	0.000871317	diff signed
BCAS4	ADAMTS10	1.13755	2.05953e-08	2.50543e-07	switched opposites
BCAS4	ADAP1	1.00673	1.19888e-05	7.34479e-05	switched opposites
BCAS4	ADCY1	0.892072	0.000146162	0.000666713	diff signed
BCAS4	ADPRH	0.797204	0.000207033	0.000904696	diff signed
BCAS4	ARRDC5	0.838074	0.000363509	0.00148034	diff signed
BCCIP	ALKBH1	0.75011	2.24391e-05	0.000127945	same signed
BCCIP	ARMCX2	0.872066	0.000175057	0.00078105	diff signed
BCDIN3D	ARMCX2	0.95733	3.54432e-05	0.000191697	diff signed
BCL10	ADPRH	1.07208	1.41851e-06	1.10123e-05	diff signed
BCL10	ANKRD35	0.776821	0.00118223	0.00413308	diff signed
BCL2L11	AAMP	0.981444	7.77143e-06	4.99851e-05	diff signed
BCL2L11	AARS	0.796343	0.000649935	0.00245702	diff signed
BCL2L11	ABCF1	0.884462	7.14242e-05	0.000355227	diff signed
BCL2L11	ABCF3	0.90613	4.29611e-05	0.000227065	diff signed
BCL2L11	ABLIM1	1.12795	1.6886e-07	1.64796e-06	switched opposites
BCL2L11	ACER2	0.796746	0.000486745	0.0019104	diff signed
BCL2L11	ACO2	0.856078	7.47207e-05	0.000369587	diff signed
BCL2L11	ACTG1	1.08132	6.56404e-07	5.53793e-06	diff signed
BCL2L11	ACTR10	1.06303	2.43842e-06	1.78444e-05	switched opposites
BCL2L11	ACTR6	1.05517	1.69403e-06	1.29005e-05	diff signed
BCL2L11	ADI1	0.823106	0.000230491	0.000993633	diff signed
BCL2L11	ADPRHL2	0.892255	7.92368e-05	0.000389179	diff signed
BCL2L11	ADSS	0.884117	8.5078e-05	0.000414289	diff signed
BCL2L11	AFG3L2	0.767236	0.00129765	0.00447989	diff signed
BCL2L11	AGPAT5	0.762402	0.000108215	0.000511847	diff signed
BCL2L11	AIM1	0.863515	0.000251506	0.00107259	switched opposites
BCL2L11	AKAP1	1.30773	4.55677e-10	8.18491e-09	switched opposites
BCL2L11	ALDOA	0.864482	0.000132853	0.000613004	diff signed
BCL2L11	ANKFY1	1.15451	1.6106e-07	1.57946e-06	switched opposites
BCL2L11	ANKRD17	0.980096	1.33488e-05	8.07651e-05	diff signed
BCL2L11	AP3D1	1.00976	5.18611e-06	3.48995e-05	diff signed
BCL2L11	APBB3	0.82615	7.12043e-05	0.000354264	diff signed
BCL2L11	APEX2	1.12034	5.30403e-07	4.57922e-06	switched opposites
BCL2L11	ARFIP2	0.779928	0.000291477	0.00122041	diff signed
BCL2L11	ARHGEF7	0.765281	0.000749649	0.00278264	diff signed
BCL2L11	ARIH2	0.984929	9.32243e-06	5.87508e-05	diff signed
BCL2L11	ARL2BP	0.996506	8.17635e-06	5.22935e-05	diff signed
BCL2L11	ARL6IP1	1.18899	5.61624e-08	6.15547e-07	switched opposites
BCL2L11	ARRDC2	0.929734	2.2933e-05	0.000130433	diff signed
BCL2L11	ASAP1	0.885007	0.000165629	0.000744032	switched opposites
BCL2L11	ASB6	1.04121	4.05256e-06	2.80304e-05	switched opposites
BCL2L11	ATAD3C	0.863086	0.000209304	0.000913334	diff signed
BCL2L11	ATMIN	0.867385	0.000168288	0.00075446	diff signed
BCL2L11	ATP10B	0.762653	0.000627475	0.00238298	diff signed
BCL2L11	ATP1A1	0.951248	1.85212e-05	0.000107976	diff signed
BCL2L11	ATP1A4	0.768963	0.000783512	0.00289132	diff signed
BCL2L11	B3GALT6	1.0998	3.18804e-07	2.90736e-06	switched opposites
BCL2L11	B4GALT7	0.823316	0.000244666	0.00104699	diff signed
BCL2L11	BAALC	0.881249	5.59686e-05	0.000286662	diff signed
BCL2L11	BACH2	0.775416	0.000440505	0.00175133	diff signed
BCL2L11	BAHD1	0.754746	0.000615283	0.00234273	diff signed
BCL2L11	BCAM	0.869716	6.12351e-05	0.000310302	diff signed
BCL2L11	BCCIP	0.8668	0.000164497	0.000739563	diff signed
BCL2L11	BCDIN3D	0.921341	8.2186e-05	0.000401918	switched opposites
BCL3	ADCY1	0.943411	4.82832e-05	0.000251677	diff signed
BCL3	ADPRH	1.02232	3.50161e-06	2.46183e-05	diff signed
BCL6	ADPRH	0.782594	0.00103778	0.00369106	diff signed
BCOR	ACER2	0.777854	0.000112515	0.000529699	diff signed
BCOR	BCL2L11	0.786699	0.00100602	0.00359311	diff signed
BDH2	ACE	0.860961	8.01853e-05	0.000393281	diff signed
BDH2	ARMCX2	0.91855	8.24166e-05	0.000402917	diff signed
BDH2	BCL2L11	0.892552	0.000141172	0.000646667	switched opposites
BEST4	ACE	0.780369	0.000408267	0.00163885	diff signed
BEST4	BCL2L11	0.94441	3.08411e-05	0.000169522	diff signed
BET1	2020-03-05	0.829196	2.62779e-06	1.90694e-05	same signed
BET1	AAMP	0.808072	2.79583e-07	2.58541e-06	same signed
BET1	ABCF1	0.7815	1.95742e-06	1.46751e-05	same signed
BET1	ABCF3	0.855226	6.84207e-09	9.33699e-08	same signed
BET1	ACO2	0.936319	1.84205e-10	3.61687e-09	diff signed
BET1	ACTG1	0.813369	4.10765e-09	5.90518e-08	same signed
BET1	ACTR10	0.795409	5.31617e-07	4.58861e-06	same signed
BET1	ACTR1B	0.843196	6.1025e-08	6.63187e-07	same signed
BET1	ADI1	0.837993	5.47847e-06	3.66446e-05	diff signed
BET1	ADIPOR1	0.832893	3.56569e-07	3.21194e-06	same signed
BET1	ADPRHL2	0.751162	1.70634e-05	0.000100417	same signed
BET1	AHCTF1	0.757644	8.71497e-05	0.000423125	same signed
BET1	AKAP1	0.81631	3.07235e-08	3.58802e-07	same signed
BET1	AKT2	0.823169	8.92304e-08	9.31584e-07	same signed
BET1	ALG9	0.81602	4.70003e-05	0.000245764	diff signed
BET1	AMBRA1	0.86425	6.09397e-08	6.6237e-07	same signed
BET1	AMFR	0.922093	7.6537e-09	1.03232e-07	diff signed
BET1	AMPD2	0.770932	1.94545e-06	1.45955e-05	same signed
BET1	ANKFY1	0.752248	5.60071e-05	0.000286834	same signed
BET1	ANKHD1	0.919078	8.1189e-10	1.37774e-08	diff signed
BET1	ANKK1	0.85758	1.30676e-10	2.65499e-09	same signed
BET1	ANKRD11	0.933692	4.15395e-09	5.96495e-08	diff signed
BET1	ANP32A	0.7542	0.000128288	0.000594375	diff signed
BET1	APBB3	0.830752	3.60031e-06	2.52338e-05	diff signed
BET1	ARAF	0.797704	1.00914e-05	6.30521e-05	same signed
BET1	ARAP2	0.831897	4.3949e-07	3.8721e-06	same signed
BET1	ARF1	0.917388	2.29915e-09	3.51094e-08	diff signed
BET1	ARF6	0.85445	9.95953e-08	1.02782e-06	same signed
BET1	ARFGEF1	0.863132	6.37974e-08	6.901e-07	same signed
BET1	ARFIP2	0.810777	1.30262e-06	1.02071e-05	same signed
BET1	ARHGAP4	0.924634	7.80123e-11	1.66869e-09	same signed
BET1	ARHGEF7	0.801959	3.66986e-06	2.56697e-05	same signed
BET1	ARID1A	0.93216	5.34933e-08	5.89299e-07	diff signed
BET1	ARIH2	0.871227	1.29079e-08	1.64832e-07	same signed
BET1	ARL2BP	0.835876	1.28103e-07	1.28737e-06	same signed
BET1	ARL6	0.911529	0	0	same signed
BET1	ARPC2	0.813465	5.80996e-10	1.01923e-08	same signed
BET1	ARRDC2	0.789816	3.64385e-07	3.27475e-06	same signed
BET1	ASB6	0.828221	8.88787e-07	7.25648e-06	same signed
BET1	ASXL1	0.859921	3.5849e-08	4.1204e-07	same signed
BET1	ATAD2B	0.908521	1.17329e-07	1.19018e-06	diff signed
BET1	ATG9A	0.86747	2.12622e-06	1.5792e-05	diff signed
BET1	ATMIN	1.00228	3.46348e-08	3.9947e-07	diff signed
BET1	ATP1A1	0.789364	1.6451e-07	1.60986e-06	same signed
BET1	ATXN2L	0.917715	2.24707e-11	5.4325e-10	same signed
BET1	AXIN1	0.80662	3.36748e-06	2.37787e-05	same signed
BET1	B3GALT1	1.19079	0	0	diff signed
BET1	B4GALT1	0.776334	1.48498e-06	1.14716e-05	same signed
BET1	B4GALT4	0.810226	3.87514e-05	0.000207388	diff signed
BET1	B4GALT7	0.775698	2.44817e-05	0.000138197	same signed
BET1	BAALC	0.838822	4.09695e-08	4.64294e-07	same signed
BET1	BAHD1	0.802619	4.89785e-07	4.26614e-06	same signed
BET1	BBC3	0.913052	1.3395e-10	2.71451e-09	same signed
BET1	BCAM	0.932473	5.52454e-11	1.22408e-09	diff signed
BET1	BCAS4	0.782814	0.000160653	0.000724378	diff signed
BEX1	ABLIM1	0.756373	0.000564586	0.00217413	diff signed
BEX1	ACTR10	0.75289	0.00101715	0.00362735	diff signed
BEX1	ADNP	0.806401	0.000410589	0.00164699	diff signed
BEX1	AFG3L2	0.815653	0.000301846	0.00125843	diff signed
BEX1	AKAP1	0.872596	9.39934e-05	0.000452172	diff signed
BEX1	ANKFY1	0.97135	2.24816e-05	0.000128155	switched opposites
BEX1	AP3D1	0.797804	0.000808054	0.00296996	diff signed
BEX1	ARIH2	0.818991	0.000341737	0.00140256	diff signed
BEX1	ARL6IP1	0.857467	0.000194443	0.000856202	diff signed
BEX1	B3GALT6	0.813126	0.000162548	0.000731836	diff signed
BEX1	BACH2	0.881296	1.03168e-05	6.42951e-05	diff signed
BEX1	BAHD1	0.789267	0.000506101	0.00197656	diff signed
BEX1	BCCIP	0.816666	0.000119843	0.000559852	diff signed
BEX1	BCDIN3D	0.756578	0.000279632	0.00117681	diff signed
BEX4	AARS	0.860493	0.000207129	0.000905055	switched opposites
BEX4	AP3M1	0.772432	0.00038811	0.00156771	diff signed
BEX4	AQP3	0.791584	0.000369058	0.00150011	diff signed
BIRC3	ADPRH	0.903312	6.66235e-05	0.000334178	diff signed
BIRC3	ARMCX2	0.882981	0.000122763	0.000571832	diff signed
BLMH	ARMCX2	0.765643	0.000947222	0.00341016	diff signed
BLOC1S2	ACE	0.821146	4.51324e-08	5.06378e-07	same signed
BLOC1S2	ADPRH	0.860112	1.07603e-05	6.67354e-05	diff signed
BLOC1S2	ARMCX2	0.973597	5.49677e-06	3.67525e-05	diff signed
BLOC1S2	BCL2L11	0.780021	0.000451198	0.00178824	diff signed
BLOC1S2	BET1	0.808858	7.20244e-08	7.69385e-07	same signed
BMI1	ADPRH	0.759013	0.000595644	0.00227772	diff signed
BMI1	ANKRD35	0.882972	0.000172612	0.000771466	diff signed
BMI1	BAIAP3	0.89748	0.000133528	0.00061579	switched opposites
BMP3	ADAMTS14	1.06376	0	0	diff signed
BMP3	BET1	1.01723	0	0	diff signed
BMP8B	ACE	0.999333	1.05944e-09	1.74969e-08	diff signed
BMP8B	ADAP1	0.875058	0.000169242	0.000758223	diff signed
BMP8B	ADPRH	0.766742	3.05777e-05	0.000168238	same signed
BMP8B	ARMCX2	0.757664	0.000306968	0.00127707	diff signed
BMP8B	ARRDC5	0.752384	0.000119901	0.000560095	diff signed
BMP8B	BCL2L11	0.873965	5.87799e-05	0.000299305	diff signed
BMP8B	BET1	0.859859	2.53779e-10	4.82289e-09	same signed
BNIP3L	ACE	0.957477	1.93292e-09	3.00437e-08	diff signed
BNIP3L	ADAMTS10	0.849807	0.000134933	0.000621465	diff signed
BNIP3L	ADCY1	1.14327	2.48617e-07	2.32897e-06	switched opposites
BNIP3L	ADPRH	1.03697	1.292e-07	1.29718e-06	diff signed
BNIP3L	ANKRD55	0.956425	1.67974e-05	9.90203e-05	diff signed
BNIP3L	ARMCX2	0.798166	0.000175874	0.000784219	diff signed
BNIP3L	BET1	0.877844	4.19209e-10	7.59375e-09	same signed
BPTF	ADPRH	0.899457	2.9046e-05	0.00016078	diff signed
BPTF	ANKRD35	0.878227	0.000195677	0.000860939	switched opposites
BPTF	BET1	0.796535	2.25605e-05	0.000128553	diff signed
BRD8	ACE	1.01474	1.39697e-09	2.24334e-08	diff signed
BRD8	ARMCX2	0.941083	1.77897e-05	0.000104191	diff signed
BRD8	BCL2L11	1.26935	3.17135e-09	4.68496e-08	switched opposites
BRD8	BET1	0.798588	1.3401e-07	1.34027e-06	same signed
BRD8	BEX1	0.785625	0.000703622	0.002633	diff signed
BRD9	ACE	0.933842	9.77509e-08	1.0108e-06	diff signed
BRD9	ARRDC5	0.941287	4.62389e-06	3.15118e-05	diff signed
BRD9	BET1	0.853875	7.39108e-08	7.87419e-07	same signed
BRI3	ACE	0.956881	1.6583e-07	1.6216e-06	diff signed
BRI3	ADPRH	0.840471	7.3636e-05	0.000364876	diff signed
BRI3	ANKRD35	0.762854	0.00143369	0.004884	diff signed
BRI3	ARRDC5	0.822495	0.000109459	0.000517027	diff signed
BRI3	BET1	0.764106	3.62463e-05	0.000195509	same signed
BSDC1	ADAMTS10	0.830938	0.000235723	0.00101348	diff signed
BSDC1	ANKRD35	1.05108	3.35352e-06	2.36909e-05	switched opposites
BSDC1	ANKRD55	0.97431	1.64369e-05	9.71344e-05	diff signed
BSDC1	ARRDC5	1.14322	1.2828e-07	1.28892e-06	switched opposites
BSDC1	ATP8A2	0.775061	0.00074698	0.002774	diff signed
BSDC1	BET1	0.82043	5.48344e-07	4.71778e-06	same signed
BTAF1	ACE	0.79031	0.000235435	0.00101243	diff signed
BTAF1	ALAD	0.853277	0.000188914	0.000834891	diff signed
BTAF1	ANKRD55	0.831059	0.000422763	0.0016897	diff signed
BTAF1	ARRDC5	1.06524	2.60734e-06	1.89368e-05	switched opposites
BTBD10	ANKRD55	0.825496	0.000240746	0.00103237	diff signed
BTBD10	ARRDC5	1.07922	4.6518e-07	4.07443e-06	diff signed
BTBD10	BET1	0.788361	2.73138e-05	0.000152264	diff signed
BTBD6	ACE	0.896759	5.38782e-07	4.64414e-06	diff signed
BTBD6	ADPRH	0.900849	1.13043e-05	6.97197e-05	diff signed
BTBD6	BCL2L11	1.17732	2.63098e-08	3.1217e-07	switched opposites
BTBD6	BET1	0.799341	5.09323e-07	4.41684e-06	same signed
BTF3	ACE	0.924616	2.80978e-09	4.20335e-08	diff signed
BTF3	ADAMTS10	0.764523	0.000400943	0.00161308	diff signed
BTF3	ADPRH	0.993946	2.87582e-07	2.65179e-06	diff signed
BTF3	ANKRD55	0.889874	5.15272e-05	0.000266492	diff signed
BTF3	ARMCX2	1.01517	2.57647e-06	1.87364e-05	diff signed
BTF3	BET1	0.865559	3.23099e-09	4.76366e-08	same signed
BTF3L4	ADPRH	0.951168	1.32231e-06	1.03442e-05	diff signed
BTF3L4	ARMCX2	1.24816	6.49043e-09	8.90623e-08	switched opposites
BTF3L4	BCL2L11	1.06882	2.22173e-06	1.6421e-05	switched opposites
BTF3L4	BET1	0.7826	2.99934e-06	2.14515e-05	same signed
BTG1	ACE	0.812201	8.1544e-07	6.72009e-06	same signed
BTG1	BET1	0.779584	1.21805e-06	9.6141e-06	same signed
BUD13	ACE	0.787005	1.1982e-06	9.47403e-06	same signed
BUD13	ADPRH	0.750686	6.7952e-05	0.000340059	same signed
BUD13	ARMCX2	0.873386	5.28987e-05	0.000272746	diff signed
BUD13	BCL2L11	1.09442	5.43239e-07	4.67836e-06	diff signed
BUD13	BET1	0.807522	7.10961e-08	7.60525e-07	same signed
BUD13	BEX1	0.775263	0.000968991	0.00347817	diff signed
C10orf2	ALKBH1	0.769233	1.57087e-05	9.3341e-05	same signed
C11orf21	ADAMTS10	0.832179	0.000446794	0.00177302	switched opposites
C11orf21	ANKRD35	0.937619	1.31115e-05	7.94902e-05	diff signed
C11orf21	ANKRD55	0.865433	0.00023528	0.00101183	switched opposites
C11orf24	ACE	0.827841	7.97461e-05	0.0003914	diff signed
C11orf24	BCL2L11	1.00434	6.82082e-06	4.45254e-05	diff signed
C11orf57	ANKRD55	0.9556	3.9191e-05	0.000209435	switched opposites
C11orf57	ARMCX2	0.917004	8.35603e-05	0.000407815	diff signed
C11orf57	ARRDC5	0.911133	6.65923e-05	0.000334039	diff signed
C11orf57	BET1	0.847016	4.73324e-05	0.000247296	diff signed
C11orf58	ADPRH	0.998165	3.59753e-07	3.23745e-06	diff signed
C11orf58	ANKRD55	0.855553	0.000105279	0.000499628	diff signed
C11orf58	ARMCX2	0.867634	4.98601e-05	0.000258884	diff signed
C11orf58	ARRDC5	0.967991	3.0443e-06	2.17387e-05	diff signed
C11orf58	BET1	0.804617	2.2947e-07	2.16819e-06	same signed
C14orf119	BCL2L11	0.91191	4.45539e-05	0.000234467	diff signed
C14orf119	BEX1	0.866644	1.45425e-05	8.71573e-05	diff signed
C14orf119	BTBD18	0.995499	1.46017e-12	4.60173e-11	diff signed
C14orf166	ACVR1C	0.843128	7.91883e-05	0.000388972	diff signed
C14orf166	ADPRH	1.12818	1.27583e-08	1.63093e-07	diff signed
C14orf166	AK5	0.79276	0.000549882	0.00212484	diff signed
C14orf166	ANKRD35	0.944055	5.01484e-05	0.000260186	switched opposites
C14orf166	ANKRD55	1.05082	1.723e-06	1.30975e-05	diff signed
C14orf166	ARMCX2	1.01656	2.27774e-06	1.6788e-05	diff signed
C14orf166	ARRDC5	0.76601	8.36454e-05	0.000408166	diff signed
C14orf166	BET1	0.836846	2.20405e-09	3.37978e-08	same signed
C15orf48	ACE	0.807374	0.000697092	0.00261173	diff signed
C17orf74	ACE	0.804111	0.000206341	0.00090204	diff signed
C17orf96	ACE	0.993466	4.37658e-08	4.92578e-07	diff signed
C17orf96	BCL2L11	0.938432	3.18582e-05	0.000174452	diff signed
C17orf96	BET1	0.77643	1.23196e-06	9.71041e-06	same signed
C18orf21	ACVR1C	0.843455	6.77319e-05	0.000339085	diff signed
C18orf21	ADAMTS10	0.960164	1.61639e-05	9.57114e-05	diff signed
C18orf21	ADPRH	0.9487	1.68186e-06	1.28171e-05	diff signed
C18orf21	AK5	0.78137	0.000637879	0.00241741	diff signed
C18orf21	ANKRD35	0.965004	3.12379e-05	0.000171443	switched opposites
C18orf21	ANKRD55	1.08816	9.57282e-07	7.75444e-06	switched opposites
C18orf21	ARMCX2	0.980208	5.5278e-06	3.6937e-05	diff signed
C18orf21	ARRDC5	1.09212	1.37693e-07	1.37321e-06	diff signed
C18orf21	ATP8A2	0.832088	0.000197588	0.000868376	diff signed
C18orf21	BET1	0.886951	1.16914e-08	1.50792e-07	same signed
C19orf73	ACE	0.945816	3.70736e-09	5.38498e-08	diff signed
C19orf73	ARMCX2	0.793371	0.000180004	0.000800388	diff signed
C19orf73	BCL2L11	0.812416	0.000170621	0.00076366	diff signed
C19orf73	BET1	0.810596	8.79356e-10	1.48091e-08	same signed
C1orf109	ARMCX2	0.822568	0.000499014	0.00195225	switched opposites
C1orf216	AAMP	1.02101	4.51615e-07	3.9677e-06	diff signed
C1orf216	ABCF1	0.848005	3.25063e-05	0.000177591	diff signed
C1orf216	ABCF3	0.945224	2.23637e-07	2.119e-06	diff signed
C1orf216	ACO2	1.18528	5.28078e-10	9.34783e-09	diff signed
C1orf216	ACTG1	0.77244	7.1241e-06	4.62787e-05	same signed
C1orf216	ACTN1	0.836302	0.000372501	0.00151238	switched opposites
C1orf216	ACTR1B	0.977627	3.7751e-07	3.38028e-06	diff signed
C1orf216	ACTR6	0.83102	4.78661e-05	0.000249753	diff signed
C1orf216	ADI1	1.30392	1.98592e-10	3.86907e-09	switched opposites
C1orf216	ADIPOR1	0.776531	1.63227e-06	1.24788e-05	same signed
C1orf216	ADPRHL2	0.852417	2.1506e-05	0.000123237	diff signed
C1orf216	AIM1	0.781947	0.000269235	0.00113851	diff signed
C1orf216	AKT2	0.892997	3.41853e-07	3.09331e-06	diff signed
C1orf216	ALDOA	0.783597	1.09118e-05	6.75639e-05	same signed
C1orf216	ALDOAP2	0.842902	0.000104089	0.000494675	diff signed
C1orf216	ALG9	0.840153	8.00662e-05	0.000392777	diff signed
C1orf216	AMBRA1	0.965676	5.56201e-07	4.77822e-06	diff signed
C1orf216	AMFR	0.834196	2.39248e-06	1.75418e-05	diff signed
C1orf216	AMPD2	0.869832	1.86939e-05	0.000108857	diff signed
C1orf216	ANKK1	0.840372	1.2605e-06	9.91183e-06	same signed
C1orf216	ANKRD11	0.760005	3.27294e-05	0.000178677	same signed
C1orf216	ANKRD17	0.905833	3.66692e-05	0.000197523	diff signed
C1orf216	AP3D1	0.835529	1.87577e-05	0.000109185	diff signed
C1orf216	APEX1	0.874263	9.00252e-06	5.69592e-05	diff signed
C1orf216	APEX2	0.837369	0.00022946	0.000989725	diff signed
C1orf216	ARAF	0.966961	2.0598e-06	1.5355e-05	diff signed
C1orf216	ARAP2	0.760321	2.77919e-05	0.000154629	same signed
C1orf216	ARF1	0.751025	1.10503e-05	6.83288e-05	same signed
C1orf216	ARFGEF1	0.828608	1.12017e-05	6.91634e-05	diff signed
C1orf216	ARFIP2	1.07863	1.86864e-08	2.29705e-07	diff signed
C1orf216	ARHGEF7	1.08889	4.51743e-08	5.06796e-07	diff signed
C1orf216	ARID5A	0.789696	0.000270689	0.00114387	diff signed
C1orf216	ARIH2	0.8881	2.86296e-06	2.05815e-05	diff signed
C1orf216	ARL2BP	1.05473	1.14469e-07	1.16438e-06	diff signed
C1orf216	ARPC2	0.957596	1.08049e-07	1.10568e-06	diff signed
C1orf216	ARRDC2	0.901434	3.63223e-06	2.54358e-05	diff signed
C1orf216	ASAP1	0.807871	0.000656714	0.00247954	diff signed
C1orf216	ASXL1	0.825695	5.6419e-06	3.76143e-05	diff signed
C1orf216	ATMIN	0.859666	6.9377e-06	4.52031e-05	diff signed
C1orf216	ATP10B	0.808845	1.44235e-05	8.6521e-05	diff signed
C1orf216	ATP1A1	0.993352	5.87647e-07	5.01766e-06	diff signed
C1orf216	ATP1A4	0.904603	4.1227e-05	0.000218952	diff signed
C1orf216	AXIN1	0.975168	5.67688e-06	3.78223e-05	diff signed
C1orf216	B4GALT4	0.874808	1.4417e-05	8.64873e-05	diff signed
C1orf216	B4GALT7	0.984372	1.12961e-06	8.9885e-06	diff signed
C1orf216	BAALC	0.784842	2.85152e-06	2.05081e-05	same signed
C1orf216	BAZ2A	0.780547	0.000100698	0.00048051	diff signed
C1orf216	BBC3	0.805109	1.08286e-06	8.65688e-06	same signed
C1orf216	BCAM	0.865876	3.00157e-07	2.75476e-06	diff signed
C1orf216	BEST4	0.772394	0.000344088	0.00141091	diff signed
C1orf216	BIRC3	0.839998	0.000149471	0.000679909	diff signed
C1orf216	BLOC1S2	0.846382	2.31831e-06	1.70557e-05	diff signed
C1orf216	BMP8B	0.760037	2.20239e-06	1.62951e-05	same signed
C1orf216	BNIP3L	0.897453	2.35127e-07	2.21589e-06	diff signed
C1orf216	BRD8	0.890758	2.65108e-06	1.92205e-05	diff signed
C1orf216	BRD9	0.935218	7.03854e-07	5.89478e-06	diff signed
C1orf216	BRI3	0.847588	7.5089e-06	4.84943e-05	diff signed
C1orf216	BSDC1	0.799825	7.52853e-05	0.000372041	diff signed
C1orf216	BTBD10	0.791622	9.23721e-05	0.00044531	diff signed
C1orf216	BTF3L4	0.884206	2.84899e-06	2.04917e-05	diff signed
C1orf216	BTG1	0.880294	1.37689e-06	1.07244e-05	diff signed
C1orf216	C11orf57	0.792449	0.000177294	0.000789772	diff signed
C1orf216	C11orf58	0.981512	1.13043e-07	1.15133e-06	diff signed
C1orf216	C17orf74	0.927893	1.02087e-05	6.36996e-05	diff signed
C1orf216	C17orf96	0.886929	2.27027e-06	1.67392e-05	diff signed
C1orf216	C18orf21	0.818844	5.07513e-06	3.42326e-05	same signed
C1orf216	C19orf73	0.874586	1.53252e-07	1.51063e-06	diff signed
C1orf228	ADAMTS10	0.753287	0.000668854	0.00251943	diff signed
C1orf228	ADAP1	0.832085	0.000414338	0.00166004	switched opposites
C1orf35	ADAMTS10	0.760502	0.000529015	0.0020544	diff signed
C1orf35	ADSSL1	0.793702	3.75328e-05	0.000201602	diff signed
C1orf35	AK5	0.774698	0.000735224	0.00273591	diff signed
C1orf35	ANKRD35	0.935941	5.53614e-05	0.000283929	diff signed
C1orf35	ANKRD55	1.14626	1.90248e-07	1.83346e-06	switched opposites
C1orf35	ARMCX2	0.856344	6.15075e-05	0.000311509	diff signed
C1orf35	ARRDC5	1.19521	1.1957e-08	1.53865e-07	switched opposites
C1orf35	ATP8A2	0.916599	1.59398e-05	9.45451e-05	diff signed
C1orf35	BET1	0.89073	9.67269e-09	1.2726e-07	same signed
C1orf43	ACE	0.988828	1.08556e-08	1.41111e-07	diff signed
C1orf43	BCL2L11	0.805013	0.000438669	0.00174504	diff signed
C1orf43	BET1	0.751947	9.80177e-06	6.14376e-05	same signed
C1orf43	C1orf216	0.892068	4.4647e-06	3.05491e-05	diff signed
C1orf54	ACE	0.906342	1.56148e-05	9.28475e-05	diff signed
C1orf54	ADCY1	0.898387	0.000114136	0.00053639	diff signed
C1orf54	ADPRH	0.926913	3.96699e-05	0.00021168	diff signed
C1orf54	ANKRD35	0.766752	0.00132837	0.00457159	diff signed
C1orf54	BET1	0.756099	0.000262151	0.00111235	diff signed
C1orf54	BPI	0.835204	0.000436271	0.00173669	diff signed
C1orf54	C1orf216	0.812905	4.69295e-05	0.000245432	diff signed
C22orf46	C17orf74	0.765111	0.000612206	0.00233265	diff signed
C4BPB	2020-03-05	0.847597	0.000339874	0.00139586	diff signed
C4BPB	ACTR1B	0.811667	0.00061122	0.00232934	diff signed
C4BPB	ACTR6	0.897478	0.000112639	0.000530226	diff signed
C4BPB	ANP32A	0.854231	0.000277987	0.00117085	switched opposites
C4BPB	ARHGAP4	1.02963	6.79156e-06	4.4354e-05	switched opposites
C4BPB	ARID1A	0.897078	0.000127608	0.000591586	switched opposites
C4BPB	ATAD2B	0.798021	0.000773957	0.00286092	diff signed
C4BPB	ATP6V1E1	0.822352	0.00055072	0.00212763	diff signed
C4BPB	ATXN2L	1.00161	1.33615e-05	8.08321e-05	switched opposites
C4BPB	BSDC1	0.84987	0.000324743	0.00134129	diff signed
C4BPB	BTBD10	0.871382	0.000222452	0.000963251	switched opposites
C4BPB	C11orf57	0.882197	0.00013791	0.000633547	switched opposites
C4BPB	C11orf58	0.897035	0.000132266	0.000610614	diff signed
C4BPB	C14orf166	0.787501	0.000855773	0.00312213	diff signed
C4BPB	C18orf21	1.05085	3.53052e-06	2.47993e-05	switched opposites
C4BPB	C1orf35	0.909627	0.000104253	0.000495368	switched opposites
C4orf32	ADCY1	0.807885	0.000696471	0.00260966	switched opposites
C5orf30	ADAMTS14	1.0186	0	0	diff signed
C5orf30	ADPRH	0.807588	0.000498606	0.00195086	diff signed
C5orf30	ARL6	0.923766	0	0	same signed
C5orf30	B3GALT1	0.98683	0	0	same signed
C5orf30	BET1	1.24899	0	0	diff signed
C5orf30	BMP3	0.969794	0	0	same signed
C5orf56	ANKRD35	0.895695	0.000100719	0.000480601	switched opposites
C5orf56	C4BPB	0.786921	0.000952275	0.00342598	switched opposites
C6orf106	ACE	0.760321	1.70774e-07	1.66471e-06	same signed
C6orf106	ADAP1	0.776704	0.000763535	0.0028274	diff signed
C6orf106	ADPRH	1.03427	1.31511e-07	1.3179e-06	diff signed
C6orf106	BET1	0.88104	1.26495e-09	2.05257e-08	same signed
C6orf106	C1orf216	0.768235	1.40998e-05	8.47858e-05	same signed
C7orf49	ARRDC5	1.05546	3.42574e-06	2.41425e-05	switched opposites
C7orf49	C1orf216	0.900433	7.75449e-05	0.000381852	diff signed
C8orf33	ARMCX2	0.933282	3.25708e-05	0.000177901	switched opposites
C9orf78	ACE	0.939904	3.44698e-08	3.97758e-07	diff signed
C9orf78	ARRDC5	0.810409	7.65559e-05	0.000377576	diff signed
C9orf78	BCL2L11	0.840234	0.000233272	0.00100416	diff signed
C9orf78	BET1	0.809334	4.34392e-07	3.83166e-06	same signed
C9orf78	C1orf216	1.07837	2.0862e-08	2.53503e-07	diff signed
CABIN1	ARRDC5	0.997098	8.84099e-06	5.60533e-05	diff signed
CABIN1	BET1	0.904989	1.29191e-06	1.01326e-05	diff signed
CABIN1	C4BPB	0.952584	3.97189e-05	0.000211909	switched opposites
CACNA1I	ACE	1.0062	1.26461e-09	2.05207e-08	diff signed
CACNA1I	ADAMTS10	0.83626	0.000162702	0.000732461	diff signed
CACNA1I	ADAP1	0.84888	0.000265232	0.00112376	diff signed
CACNA1I	ADPRH	0.821829	1.06204e-05	6.59642e-05	diff signed
CACNA1I	ANKRD55	0.791809	0.000349745	0.00143126	diff signed
CACNA1I	ARMCX2	0.844067	8.37196e-05	0.000408487	diff signed
CACNA1I	ARRDC5	0.859154	2.14826e-05	0.000123117	diff signed
CACNA1I	BCL2L11	0.862129	6.3233e-05	0.00031919	diff signed
CACNA1I	BET1	0.866878	3.20152e-10	5.95124e-09	same signed
CACNA1I	C1orf216	0.851222	4.28882e-07	3.78828e-06	same signed
CALM1	ACE	0.873203	1.33002e-08	1.69369e-07	same signed
CALM1	BET1	0.852289	3.32482e-09	4.88629e-08	same signed
CALM1	C1orf216	0.805488	3.37121e-06	2.38015e-05	same signed
CALML6	2020-03-05	0.775528	4.5599e-05	0.000239304	diff signed
CALML6	ACBD3	0.789189	1.20851e-05	7.39654e-05	same signed
CALML6	ACO2	0.837811	2.92469e-06	2.09756e-05	diff signed
CALML6	ACTR10	0.787227	9.66674e-07	7.82222e-06	same signed
CALML6	ACTR1B	0.787088	4.92813e-06	3.33467e-05	same signed
CALML6	ADIPOR1	0.785519	9.37363e-06	5.90404e-05	same signed
CALML6	AMBRA1	0.79817	8.20482e-06	5.24514e-05	same signed
CALML6	AMFR	0.839347	4.39488e-06	3.01245e-05	diff signed
CALML6	ANGEL2	0.812182	2.86156e-06	2.05725e-05	same signed
CALML6	ANKHD1	0.849538	1.06823e-06	8.5517e-06	diff signed
CALML6	ANKRA2	0.800084	1.09805e-06	8.76465e-06	same signed
CALML6	ANKRD11	0.898872	1.61946e-07	1.58727e-06	diff signed
CALML6	ANP32A	0.854737	9.21928e-07	7.49759e-06	diff signed
CALML6	ARAP2	0.795544	6.88858e-06	4.49175e-05	same signed
CALML6	ARF1	0.864516	3.53966e-07	3.19078e-06	diff signed
CALML6	ARF6	0.78153	1.56914e-05	9.32503e-05	same signed
CALML6	ARFGEF1	0.81941	2.40975e-06	1.76554e-05	same signed
CALML6	ARHGAP4	0.810978	6.43129e-06	4.22588e-05	same signed
CALML6	ARID1A	0.868837	3.88929e-06	2.70268e-05	diff signed
CALML6	ARIH2	0.81019	3.06546e-06	2.18712e-05	same signed
CALML6	ARL2BP	0.808148	1.55344e-06	1.19393e-05	same signed
CALML6	ARL6	0.97465	0	0	same signed
CALML6	ATAD2B	0.835346	1.08946e-05	6.74678e-05	diff signed
CALML6	ATG9A	0.824775	1.93828e-05	0.000112411	diff signed
CALML6	ATMIN	0.930352	2.76948e-06	1.99824e-05	diff signed
CALML6	ATP6V1E1	0.765104	1.20076e-05	7.35512e-05	same signed
CALML6	ATXN2L	0.797709	8.58356e-06	5.4591e-05	same signed
CALML6	AXIN1	0.803427	3.37186e-06	2.38055e-05	same signed
CALML6	B3GALT1	1.192	0	0	diff signed
CALML6	B4GALT4	0.761883	0.000191967	0.000846666	diff signed
CALML6	BAALC	0.751555	2.60921e-05	0.000146213	same signed
CALML6	BBC3	0.818954	2.81758e-06	2.02922e-05	same signed
CALML6	BCAM	0.837009	1.7393e-06	1.32091e-05	diff signed
CALML6	BLOC1S2	0.75859	7.21035e-06	4.67759e-05	same signed
CALML6	BMP3	1.02612	0	0	diff signed
CALML6	BMP8B	0.765167	6.42415e-06	4.22164e-05	same signed
CALML6	BNIP3L	0.792773	3.53274e-06	2.48133e-05	same signed
CALML6	BRD9	0.767804	2.63644e-05	0.000147582	same signed
CALML6	BTF3	0.820817	5.18699e-07	4.48954e-06	same signed
CALML6	BTF3L4	0.76972	7.93691e-06	5.09287e-05	same signed
CALML6	C11orf57	0.828812	8.58084e-05	0.000417409	diff signed
CALML6	C14orf166	0.770302	3.25715e-06	2.30845e-05	same signed
CALML6	C18orf21	0.831033	1.84767e-06	1.39423e-05	same signed
CALML6	C1orf35	0.79851	1.25045e-05	7.62257e-05	same signed
CALML6	C1orf43	0.792786	3.99776e-07	3.55788e-06	same signed
CALML6	C5orf30	1.28318	0	0	diff signed
CALML6	C6orf106	0.788359	7.40085e-06	4.78719e-05	same signed
CALML6	CACNA1I	0.768661	7.92614e-06	5.08658e-05	same signed
CALML6	CALM1	0.761715	1.21205e-05	7.41575e-05	same signed
CAMK1D	ACE	0.820288	0.000165176	0.000742235	diff signed
CAMK2N1	ARAP2	0.836606	1.03996e-05	6.47485e-05	diff signed
CAMLG	ACE	0.773314	1.1624e-06	9.22044e-06	same signed
CAMLG	ADPRH	0.779281	2.63296e-05	0.000147408	same signed
CAMLG	ARMCX2	0.756792	0.00038565	0.00155898	diff signed
CAMLG	BAIAP3	0.862263	0.000264666	0.00112167	diff signed
CAMLG	BET1	0.863845	3.47032e-09	5.07725e-08	same signed
CAMLG	C1orf216	0.92764	2.69191e-07	2.49973e-06	diff signed
CAMLG	CALML6	0.761027	1.944e-05	0.000112707	same signed
CAND2	ANP32A	0.770116	0.000675949	0.00254247	diff signed
CAND2	C11orf58	0.772336	0.000805693	0.00296255	diff signed
CAND2	C18orf21	0.867674	5.54396e-05	0.000284284	diff signed
CAND2	C1orf35	0.778638	0.000518849	0.00201987	diff signed
CAP1	ACE	0.869486	1.7557e-05	0.000102978	diff signed
CAP1	ARRDC5	0.925928	3.51942e-05	0.00019053	diff signed
CAP1	C1orf216	0.756325	0.000829058	0.00303707	diff signed
CAPN7	ANKRD35	0.908526	8.85992e-05	0.000429343	diff signed
CAPN7	ANKRD55	0.821196	0.000458726	0.00181421	diff signed
CAPN7	ARRDC5	1.01879	6.02643e-06	3.98888e-05	diff signed
CAPN7	ATP8A2	0.754543	0.00108079	0.00382359	diff signed
CAPN7	C1orf216	0.764832	0.000497704	0.00194782	diff signed
CAPS	ADAMTS10	1.05451	3.17022e-06	2.25352e-05	switched opposites
CAPS	ADPRH	0.755712	0.00100552	0.00359156	diff signed
CAPS	ANKRD35	0.866187	0.000166048	0.000745672	diff signed
CAPS	ANKRD55	1.1	9.50365e-07	7.70338e-06	switched opposites
CAPS	ARRDC5	1.17653	8.007e-08	8.45718e-07	switched opposites
CAPS	ARSI	0.819747	0.000232881	0.00100267	diff signed
CAPS	C4BPB	0.833222	0.000390214	0.00157514	switched opposites
CASC3	ADAMTS10	0.787775	0.000359663	0.00146663	diff signed
CASC3	ADCY1	0.768695	0.00113968	0.00400339	diff signed
CASC3	ANKRD35	1.09108	1.29089e-06	1.01253e-05	switched opposites
CASC3	ANKRD55	0.884839	7.28287e-05	0.000361369	diff signed
CASC3	ARRDC5	1.17201	2.39687e-08	2.87059e-07	diff signed
CASC3	BAIAP3	0.780517	0.00107072	0.00379268	diff signed
CASC3	BET1	0.869256	1.0188e-08	1.33351e-07	same signed
CASC3	C1orf216	0.903532	1.11439e-06	8.88065e-06	diff signed
CASC3	CALML6	0.78791	8.08051e-06	5.17502e-05	same signed
CASKIN1	ACE	1.05112	5.19942e-10	9.21922e-09	diff signed
CASKIN1	ADAMTS10	0.789346	0.000334196	0.00137538	diff signed
CASKIN1	ADAP1	0.796312	0.000636324	0.00241233	diff signed
CASKIN1	ARMCX2	0.889041	3.41811e-05	0.000185666	diff signed
CASKIN1	ARRDC5	0.752664	0.000135836	0.000625159	diff signed
CASKIN1	BCL2L11	0.884262	4.91378e-05	0.000255577	diff signed
CASKIN1	BET1	0.879812	1.56952e-10	3.13091e-09	same signed
CASKIN1	C1orf216	0.910755	1.18777e-07	1.20338e-06	diff signed
CASKIN1	CALML6	0.78552	3.93153e-06	2.72869e-05	same signed
CASP3	ACE	0.876479	2.57931e-07	2.40646e-06	diff signed
CASP3	ADPRH	0.916162	8.07956e-06	5.17451e-05	diff signed
CASP3	BCL2L11	0.890936	0.0001208	0.000563795	diff signed
CASP9	ACER2	0.75714	0.000680428	0.00255698	diff signed
CASP9	BCL2L11	0.829081	0.000457325	0.00180946	switched opposites
CCDC115	ARMCX2	0.900732	4.62955e-05	0.000242524	diff signed
CCDC115	ARRDC5	1.0488	1.26125e-06	9.91705e-06	diff signed
CCDC115	BCL2L11	0.813643	0.000186571	0.000825854	diff signed
CCDC115	BET1	0.795036	3.86364e-06	2.68691e-05	same signed
CCDC115	C1orf216	0.806395	7.32001e-05	0.000362982	diff signed
CCDC115	C4BPB	0.778516	0.00107908	0.00381835	diff signed
CCDC115	CALML6	0.759517	2.63063e-05	0.00014729	same signed
CCDC130	ADAMTS10	0.847146	0.00012818	0.000593932	diff signed
CCDC130	ANKRD35	0.862937	0.000222754	0.000964412	diff signed
CCDC130	ANKRD55	0.991883	8.16064e-06	5.22046e-05	diff signed
CCDC130	ARMCX2	0.943494	1.36165e-05	8.21935e-05	diff signed
CCDC130	ARRDC5	1.25076	1.97979e-09	3.06943e-08	switched opposites
CCDC130	ATP8A2	0.820746	0.000265826	0.00112595	diff signed
CCDC130	BET1	0.917292	2.89135e-10	5.42666e-09	same signed
CCDC130	C1orf216	0.967963	1.79464e-07	1.74036e-06	diff signed
CCDC130	C4BPB	0.90675	0.000110128	0.000519833	diff signed
CCDC130	CALML6	0.835139	1.59244e-06	1.22067e-05	same signed
CCDC28A	ADAMTS10	0.756798	0.000492852	0.0019312	diff signed
CCDC28A	AK5	0.816661	0.000273182	0.0011531	diff signed
CCDC28A	ANKRD35	1.02626	7.23939e-06	4.69405e-05	switched opposites
CCDC28A	ANKRD55	1.09578	7.20479e-07	6.01916e-06	switched opposites
CCDC28A	ARMCX2	0.852525	5.46609e-05	0.000280753	diff signed
CCDC28A	ARRDC5	1.21954	3.71632e-09	5.3964e-08	switched opposites
CCDC28A	BAIAP3	0.852378	0.000319984	0.00132425	diff signed
CCDC28A	BET1	0.830193	2.78008e-08	3.28014e-07	same signed
CCDC28A	C1orf216	0.805293	1.35851e-06	1.05972e-05	same signed
CCDC28A	C4BPB	0.934154	6.25384e-05	0.00031608	switched opposites
CCDC28A	CALML6	0.758847	1.00252e-05	6.26817e-05	same signed
CCDC39	2020-03-05	0.953122	4.04669e-06	2.79942e-05	diff signed
CCDC39	AACS	0.925646	7.07974e-05	0.000352501	diff signed
CCDC39	ACO2	0.780423	2.13786e-05	0.000122596	same signed
CCDC39	ACTR1B	0.868391	7.28514e-06	4.72056e-05	diff signed
CCDC39	ACTR6	1.03603	1.05137e-06	8.43068e-06	diff signed
CCDC39	AHCTF1	1.05418	1.44554e-06	1.11997e-05	diff signed
CCDC39	AKT2	0.771036	4.22694e-05	0.000223839	same signed
CCDC39	ALG9	0.945868	1.83988e-05	0.00010734	diff signed
CCDC39	AMBRA1	1.05159	1.46049e-07	1.44733e-06	diff signed
CCDC39	ANGEL2	0.8421	7.7081e-05	0.000379853	diff signed
CCDC39	ANKHD1	0.832079	1.45292e-05	8.70873e-05	diff signed
CCDC39	ANKRA2	0.879142	3.63945e-05	0.000196222	diff signed
CCDC39	ANKRD11	1.05982	1.2856e-07	1.29139e-06	diff signed
CCDC39	ANP32A	1.05315	1.11452e-06	8.88159e-06	diff signed
CCDC39	AP3M1	0.826529	0.000398384	0.001604	diff signed
CCDC39	APBB3	0.777123	0.000307365	0.00127848	diff signed
CCDC39	ARF1	0.844818	9.16809e-06	5.78884e-05	diff signed
CCDC39	ARF6	0.890698	6.8106e-06	4.44652e-05	diff signed
CCDC39	ARFGEF1	0.853288	1.07428e-05	6.66401e-05	diff signed
CCDC39	ARHGAP4	1.1216	1.76076e-08	2.17719e-07	diff signed
CCDC39	ARHGEF7	0.773101	0.000114002	0.000535849	diff signed
CCDC39	ARID1A	1.15359	6.31317e-08	6.83656e-07	switched opposites
CCDC39	ARL2BP	0.884678	5.68037e-06	3.78428e-05	diff signed
CCDC39	ARPC2	0.76245	2.83758e-05	0.000157509	same signed
CCDC39	ASB1	0.993577	1.44847e-05	8.68494e-05	diff signed
CCDC39	ASXL1	1.16381	1.76426e-08	2.18092e-07	diff signed
CCDC39	ATAD2B	0.912457	6.1415e-06	4.05651e-05	diff signed
CCDC39	ATG9A	0.788445	0.000129263	0.00059841	diff signed
CCDC39	ATP1A1	0.825966	1.99069e-05	0.000115097	diff signed
CCDC39	ATP6V1E1	0.87738	8.13331e-05	0.000398252	diff signed
CCDC39	ATXN2L	1.15966	6.42998e-09	8.83208e-08	diff signed
CCDC39	BAHD1	0.849788	1.62438e-05	9.61326e-05	diff signed
CCDC39	BBC3	0.939075	1.44725e-06	1.12115e-05	diff signed
CCDC39	BBS2	0.819036	0.000148341	0.000675402	diff signed
CCDC39	BCAM	0.874846	5.00823e-06	3.3828e-05	diff signed
CCDC39	BCAS4	0.910378	7.14087e-05	0.000355162	diff signed
CCDC39	BMI1	0.821823	0.000181119	0.000804726	diff signed
CCDC39	BMP8B	0.973445	5.5323e-07	4.7556e-06	diff signed
CCDC39	BNIP3L	0.828624	1.33691e-05	8.08745e-05	diff signed
CCDC39	BPTF	0.842209	0.000131072	0.00060581	diff signed
CCDC39	BRD9	0.873673	1.14152e-05	7.03263e-05	diff signed
CCDC39	BSDC1	1.10569	1.21856e-07	1.23118e-06	diff signed
CCDC39	BTAF1	0.976047	2.0517e-05	0.000118206	diff signed
CCDC39	BTBD10	0.974001	7.83003e-06	5.03203e-05	diff signed
CCDC39	BTF3	1.06235	6.91804e-08	7.42051e-07	diff signed
CCDC39	C11orf21	0.776528	0.00117531	0.00411221	diff signed
CCDC39	C11orf57	0.986465	1.1524e-05	7.09189e-05	diff signed
CCDC39	C11orf58	1.1481	1.21741e-08	1.56383e-07	diff signed
CCDC39	C14orf166	1.3252	3.28333e-11	7.64817e-10	switched opposites
CCDC39	C18orf21	1.32173	9.03573e-11	1.90552e-09	switched opposites
CCDC39	C19orf73	0.81879	1.50623e-05	8.99087e-05	diff signed
CCDC39	C1orf35	1.29871	1.26497e-10	2.57861e-09	switched opposites
CCDC39	C1orf54	0.976547	1.02206e-05	6.37649e-05	diff signed
CCDC39	C6orf106	0.954521	1.01806e-06	8.19264e-06	diff signed
CCDC39	CABIN1	0.833688	8.93085e-05	0.000432373	diff signed
CCDC39	CACNA1I	1.07272	8.15786e-08	8.59739e-07	diff signed
CCDC39	CAMLG	0.791453	3.34669e-05	0.000182253	diff signed
CCDC39	CAPN7	0.790625	0.000370919	0.00150675	diff signed
CCDC39	CAPS	1.0369	5.27299e-06	3.54225e-05	switched opposites
CCDC39	CASC3	1.07022	8.34698e-08	8.77553e-07	diff signed
CCDC39	CCDC130	0.885624	3.12331e-06	2.22388e-05	diff signed
CCDC39	CCDC28A	1.05508	1.40364e-07	1.39691e-06	diff signed
CCDC43	ACE	0.843434	6.0386e-06	3.99616e-05	diff signed
CCDC43	BCL2L11	0.852356	0.000167476	0.000751245	diff signed
CCDC43	BET1	0.78178	2.92838e-06	2.09985e-05	same signed
CCDC43	BEX1	0.820273	0.000325977	0.00134577	diff signed
CCDC43	C1orf216	0.821668	3.10207e-05	0.000170385	diff signed
CCDC47	ACE	1.01008	1.35094e-08	1.71753e-07	diff signed
CCDC47	ACER2	0.762638	4.70109e-05	0.000245813	same signed
CCDC47	ADPRH	0.802955	3.52942e-05	0.000190993	diff signed
CCDC47	BCL2L11	1.08605	1.19077e-06	9.42202e-06	switched opposites
CCDC47	BET1	0.762453	3.7034e-06	2.58791e-05	same signed
CCDC71	BEX4	0.751858	0.000772497	0.00285625	diff signed
CCDC88A	ACE	0.827238	0.000494265	0.00193601	switched opposites
CCDC97	ACE	0.993224	7.69045e-08	8.15768e-07	diff signed
CCDC97	ADPRH	0.813554	4.6408e-05	0.000243037	diff signed
CCDC97	ARMCX2	0.7598	0.000505669	0.00197511	diff signed
CCDC97	BCL2L11	1.3147	4.65844e-10	8.34997e-09	switched opposites
CCDC97	BET1	0.766602	1.85263e-06	1.39757e-05	same signed
CCDC97	C1orf216	0.752809	0.000173766	0.000775989	diff signed
CCM2	ACE	0.798651	1.58633e-06	1.21648e-05	same signed
CCM2	ARRDC5	0.946361	6.63743e-06	4.34577e-05	diff signed
CCM2	BET1	0.808039	6.68395e-07	5.62809e-06	same signed
CCM2	C1orf216	0.901618	3.10769e-06	2.21404e-05	diff signed
CCM2	CCDC39	0.93268	2.11506e-06	1.57186e-05	diff signed
CCND2	AAMP	1.02822	3.66602e-06	2.56455e-05	switched opposites
CCND2	ABCF1	0.923723	3.4906e-05	0.00018915	diff signed
CCND2	ABCF3	0.962951	2.1085e-05	0.000121106	switched opposites
CCND2	ACO2	0.798238	0.0008354	0.00305749	diff signed
CCND2	ACTR10	0.818825	0.000555627	0.002144	diff signed
CCND2	ADNP2	0.794364	0.000881539	0.00320406	diff signed
CCND2	ADPRHL2	0.901057	0.000100693	0.000480487	switched opposites
CCND2	AFG3L2	0.9375	2.70743e-05	0.000151077	switched opposites
CCND2	AIM1	0.838692	8.16328e-05	0.000399557	diff signed
CCND2	AKR1B1	0.864378	0.000203205	0.000889971	switched opposites
CCND2	AKT2	0.922091	6.98311e-05	0.0003483	switched opposites
CCND2	AMPD2	1.00169	9.28883e-06	5.85616e-05	switched opposites
CCND2	ANKFY1	0.859549	0.00027866	0.00117331	switched opposites
CCND2	ANKK1	0.92848	6.29132e-05	0.000317753	switched opposites
CCND2	ANKRD17	1.10972	3.27126e-07	2.97442e-06	switched opposites
CCND2	ANKRD37	0.819269	0.000443467	0.00176155	diff signed
CCND2	AP3D1	0.836627	0.000426697	0.00170348	diff signed
CCND2	ARID5A	0.789141	0.000860504	0.00313723	switched opposites
CCND2	ARRDC2	0.932717	4.63695e-05	0.000242864	switched opposites
CCND2	ASB6	1.06066	6.96219e-07	5.83777e-06	switched opposites
CCND2	ATP10B	0.944422	2.21291e-05	0.00012638	switched opposites
CCND2	ATP1A4	0.79287	0.000647262	0.00244811	diff signed
CCND2	AXIN1	1.04652	2.42994e-06	1.77889e-05	switched opposites
CCND2	B4GALT7	0.915154	6.96336e-05	0.000347431	switched opposites
CCND2	BAHD1	0.845464	0.000359202	0.00146499	switched opposites
CCND2	BCAM	0.858536	0.000267685	0.00113281	switched opposites
CCND2	BRD8	0.864974	0.000252402	0.00107595	switched opposites
CCND2	BRD9	0.847293	0.000344838	0.0014136	switched opposites
CCND2	C17orf74	0.838564	0.000255799	0.00108866	diff signed
CCND2	C17orf96	0.919284	7.98377e-05	0.00039179	switched opposites
CCND2	C1orf43	0.964114	1.90629e-05	0.000110758	switched opposites
CCND2	C9orf78	0.826735	0.000494565	0.00193704	switched opposites
CCND2	CALM1	0.820215	0.000570931	0.00219528	diff signed
CCND2	CCDC43	0.824923	0.000497258	0.00194629	switched opposites
CCND2	CCDC47	0.996739	1.05677e-05	6.56718e-05	switched opposites
CCND2	CCDC97	0.94112	4.85576e-05	0.000252928	switched opposites
CCND2	CCM2	0.914606	8.56991e-05	0.000416948	switched opposites
CCNI	ACE	1.0947	3.92995e-11	8.99658e-10	diff signed
CCNI	ARRDC5	0.957173	3.41239e-06	2.40592e-05	diff signed
CCNI	BCAS1	0.768247	0.00123527	0.00429322	diff signed
CCNI	BET1	0.870714	1.35627e-09	2.18499e-08	same signed
CCNI	C1orf216	0.921794	4.65782e-07	4.07932e-06	diff signed
CCNI	CALML6	0.820891	4.45568e-07	3.91976e-06	same signed
CCNI	CCDC39	1.11097	1.80796e-08	2.22945e-07	diff signed
CCNT1	ARRDC5	0.788171	0.000380311	0.00154004	diff signed
CCNT1	BET1	0.77751	2.70329e-05	0.000150872	same signed
CCNT1	C1orf216	1.00931	2.21377e-06	1.63691e-05	diff signed
CCNY	ACE	1.07023	1.14835e-08	1.48395e-07	diff signed
CCNY	ARRDC5	0.84778	4.19129e-05	0.000222183	diff signed
CCNY	BET1	0.856898	1.4014e-07	1.39498e-06	same signed
CCNY	C1orf216	1.0101	5.64708e-08	6.18541e-07	diff signed
CCNY	CALML6	0.796169	9.38526e-06	5.91069e-05	same signed
CCNYL1	ADPRH	0.789097	0.000974617	0.00349561	diff signed
CCPG1	BCL2L11	0.852466	0.000263087	0.0011158	switched opposites
CCR10	ANKRD11	0.852699	0.00031397	0.00130235	diff signed
CCR10	ARHGAP4	0.764986	0.00134311	0.00461538	diff signed
CCR10	ARID1A	0.767347	0.00134657	0.00462569	diff signed
CCR10	ATAD2B	0.947066	4.67677e-05	0.000244689	switched opposites
CCR10	ATXN2L	0.817033	0.000562493	0.00216712	diff signed
CCR10	BAALC	0.849111	0.000336267	0.00138281	diff signed
CCR10	BBC3	0.904781	0.000115585	0.000542389	switched opposites
CCR10	BCAS4	0.990036	1.35937e-05	8.20747e-05	switched opposites
CCR10	C1orf228	0.907897	6.15208e-05	0.000311572	switched opposites
CCR10	C5orf30	0.787343	0.000722269	0.0026937	diff signed
CCR10	CAPS	0.845762	0.000349991	0.00143213	switched opposites
CCR2	C6orf106	0.793656	0.000595755	0.00227808	diff signed
CCR7	BCL2L11	0.792595	0.000415769	0.00166505	diff signed
CCR7	BTBD18	0.823815	7.84518e-07	6.49352e-06	same signed
CCR9	C17orf96	0.898946	4.88997e-05	0.000254492	diff signed
CCT2	ADPRH	1.09088	3.64259e-08	4.17945e-07	diff signed
CCT2	ARMCX2	0.899727	2.57372e-05	0.000144453	diff signed
CCT2	BCL2L11	0.787488	0.000231614	0.000997888	diff signed
CCT2	BET1	0.794307	7.94119e-09	1.06692e-07	same signed
CCT2	CCDC39	1.07357	8.07319e-08	8.51831e-07	diff signed
CCT3	ACE	1.01795	1.3909e-08	1.76311e-07	diff signed
CCT3	ARMCX2	0.860637	8.39396e-05	0.000409419	diff signed
CCT3	BCL2L11	1.06292	1.46413e-06	1.1328e-05	diff signed
CCT3	C1orf216	1.00076	1.33043e-06	1.04015e-05	diff signed
CCT3	CCDC39	0.80626	4.37656e-05	0.000230818	diff signed
CCT3	CCND2	0.791961	0.000889969	0.00323048	switched opposites
CCT4	ACE	0.80645	1.93473e-08	2.36912e-07	same signed
CCT4	ADPRH	1.02627	1.20405e-07	1.21814e-06	diff signed
CCT4	ARMCX2	1.03496	1.69014e-06	1.28736e-05	diff signed
CCT4	BCL2L11	0.925657	2.3753e-05	0.000134555	diff signed
CCT4	BET1	0.82559	8.30834e-10	1.4068e-08	same signed
CCT4	CCDC39	0.80351	1.26301e-05	7.68982e-05	diff signed
CD101	2020-03-05	1.05433	2.74132e-06	1.98012e-05	switched opposites
CD101	ACTR1B	0.860672	0.000118424	0.000554014	diff signed
CD101	AHCTF1	0.804412	0.000590219	0.00225967	diff signed
CD101	AKAP10	0.817162	0.000428936	0.00171125	diff signed
CD101	AMBRA1	0.842241	0.000124139	0.000577445	diff signed
CD101	ANKHD1	0.905812	3.44489e-05	0.000186962	diff signed
CD101	ANKRA2	1.02418	6.22132e-06	4.10328e-05	diff signed
CD101	ANKRD11	0.770449	0.000435369	0.00173356	diff signed
CD101	ANP32A	0.927458	5.21898e-05	0.000269506	diff signed
CD101	ARF1	0.994718	5.66581e-06	3.77575e-05	diff signed
CD101	ARF6	1.12562	2.73047e-07	2.53173e-06	switched opposites
CD101	ARFGEF1	0.866131	8.52841e-05	0.000415181	diff signed
CD101	ARHGAP4	1.10264	3.44743e-07	3.11657e-06	diff signed
CD101	ARHGEF2	0.899922	0.000125238	0.000581972	diff signed
CD101	ARID1A	1.01546	7.73964e-06	4.98027e-05	diff signed
CD101	ARPC2	0.991234	4.09184e-06	2.82719e-05	diff signed
CD101	ATAD2B	1.1229	2.81035e-07	2.59727e-06	switched opposites
CD101	ATP6V1E1	0.804391	0.000619295	0.00235594	diff signed
CD101	ATXN2L	1.13601	1.61761e-07	1.58564e-06	switched opposites
CD101	B4GALT4	0.883255	6.91948e-05	0.000345528	diff signed
CD101	BASP1	0.79351	0.000813681	0.00298791	diff signed
CD101	BBS2	0.894307	8.96579e-05	0.000433825	diff signed
CD101	BCL10	0.843126	0.00034397	0.00141049	diff signed
CD101	BCL6	0.765647	0.00129901	0.0044839	diff signed
CD101	BIRC3	0.835848	0.000389596	0.00157291	diff signed
CD101	BNIP3L	0.87994	3.97859e-05	0.000212231	diff signed
CD101	BPTF	0.848164	0.000176345	0.000786076	diff signed
CD101	BRI3	0.951831	2.44544e-05	0.00013806	diff signed
CD101	BSDC1	1.13135	3.69099e-07	3.31254e-06	switched opposites
CD101	BTBD10	0.917931	7.60337e-05	0.000375302	diff signed
CD101	BTG1	0.773137	0.000524715	0.00203985	diff signed
CD101	C11orf58	0.963901	1.00302e-05	6.271e-05	diff signed
CD101	C14orf166	0.990251	4.75985e-06	3.23319e-05	diff signed
CD101	C18orf21	0.816267	0.000188462	0.000833155	diff signed
CD101	C1orf35	0.814539	0.000216292	0.000939907	diff signed
CD101	C5orf56	0.933123	6.25378e-05	0.000316078	diff signed
CD101	C6orf106	0.936762	1.57147e-05	9.33717e-05	diff signed
CD101	CABIN1	0.781497	0.000487774	0.00191395	diff signed
CD101	CAMLG	0.851568	9.82305e-05	0.000470109	diff signed
CD101	CAPN7	0.896912	0.000130361	0.000602912	diff signed
CD101	CAPS	0.905736	0.000113209	0.000532576	switched opposites
CD101	CASC3	1.04676	2.13305e-06	1.58367e-05	diff signed
CD101	CCDC130	1.07221	9.28186e-07	7.54277e-06	diff signed
CD101	CCDC28A	1.14061	1.48386e-07	1.46779e-06	switched opposites
CD101	CCNI	0.82982	0.000109757	0.000518273	diff signed
CD101	CCT2	0.856287	7.80314e-05	0.000383974	diff signed
CD2	ACE	0.750745	1.00641e-05	6.28986e-05	same signed
CD2	ADAMTS10	0.781707	0.000327985	0.0013531	diff signed
CD2	ADAP1	0.824687	0.000421286	0.00168452	diff signed
CD2	ADPRH	1.29943	2.78071e-10	5.23864e-09	switched opposites
CD2	BET1	0.821983	2.49557e-06	1.82145e-05	same signed
CD2	CCDC39	0.905951	5.86192e-06	3.89176e-05	diff signed
CD2	CCR2	0.817294	0.000310711	0.00129066	diff signed
CD2	CD101	0.830257	0.000211304	0.000920985	diff signed
CD200	AAMP	0.785442	0.00101393	0.00361749	diff signed
CD200	AARS	0.982183	6.32674e-06	4.16471e-05	switched opposites
CD200	ABCF1	1.03597	1.22658e-06	9.67348e-06	switched opposites
CD200	ABCF3	1.08625	1.24063e-07	1.25105e-06	switched opposites
CD200	ACO2	0.891505	0.000138265	0.000634965	switched opposites
CD200	ACTR10	0.771753	0.00108175	0.00382656	diff signed
CD200	ADH5	0.884158	7.96813e-05	0.000391118	diff signed
CD200	ADPRHL2	1.01195	1.62856e-06	1.24534e-05	diff signed
CD200	AFG3L2	1.01124	9.47969e-07	7.68605e-06	diff signed
CD200	AIM1	0.771371	0.00104282	0.00370666	diff signed
CD200	AKR1B1	0.967171	2.04434e-05	0.000117835	switched opposites
CD200	AMPD2	0.753626	0.00120687	0.00420741	diff signed
CD200	ANKFY1	1.10008	4.72625e-07	4.13275e-06	switched opposites
CD200	ANKK1	0.792262	0.000921698	0.00332992	diff signed
CD200	ANKRD17	0.77037	0.00118939	0.00415482	diff signed
CD200	APEX1	0.962771	5.79993e-06	3.85525e-05	diff signed
CD200	APEX2	0.80855	0.000648533	0.00245239	switched opposites
CD200	AQP3	1.0516	5.40514e-07	4.65736e-06	switched opposites
CD200	ARAF	0.985769	1.10107e-05	6.81125e-05	switched opposites
CD200	ARFIP2	0.815931	0.000606088	0.00231244	switched opposites
CD200	ARHGEF7	0.802068	0.000760318	0.00281706	switched opposites
CD200	ARRDC2	1.05889	1.40188e-07	1.3954e-06	diff signed
CD200	ASB6	0.977362	1.15609e-05	7.11183e-05	switched opposites
CD200	ATMIN	0.815424	0.000586291	0.00224651	switched opposites
CD200	ATP10B	0.836599	0.000407684	0.00163687	switched opposites
CD200	ATP1A1	0.914914	8.03379e-05	0.000393943	switched opposites
CD200	ATP1A4	1.00895	3.22233e-06	2.28648e-05	switched opposites
CD200	AXIN1	0.879214	6.75001e-05	0.000338058	diff signed
CD200	B4GALT7	0.778633	0.000870565	0.00316921	diff signed
CD200	BAHD1	0.924068	4.9857e-05	0.000258868	switched opposites
CD200	BRD8	0.899035	0.000124027	0.000576974	switched opposites
CD200	BRD9	0.779713	0.00108362	0.0038323	switched opposites
CD200	BTBD11	0.805745	1.1414e-05	7.03198e-05	diff signed
CD200	BTG1	0.797304	0.000509941	0.00198965	diff signed
CD200	C19orf53	0.804857	0.00028374	0.00119198	diff signed
CD200	C1orf43	1.01975	7.01658e-07	5.87831e-06	diff signed
CD200	C8orf33	0.804201	0.000750813	0.00278642	diff signed
CD200	C9orf78	1.00154	9.47673e-07	7.68387e-06	diff signed
CD200	CAP1	0.785058	0.000861114	0.00313919	diff signed
CD200	CCDC115	0.968211	1.94878e-05	0.000112953	switched opposites
CD200	CCDC43	1.11006	2.87644e-07	2.6523e-06	switched opposites
CD200	CCM2	0.766149	0.00141814	0.00483799	diff signed
CD200	CCNT1	0.943308	3.29232e-05	0.000179623	switched opposites
CD200	CCNY	0.947309	1.41034e-05	8.48056e-05	diff signed
CD200	CCT3	0.941724	4.69173e-05	0.000245375	switched opposites
CD274	ANKRD35	0.804329	4.28711e-05	0.000226648	diff signed
CD274	ARHGAP12	0.770615	0.000964434	0.003464	diff signed
CD274	ARHGAP4	0.769877	0.000277545	0.00116921	diff signed
CD274	ATXN2L	0.939636	1.97137e-07	1.89237e-06	diff signed
CD38	ADAMTS10	0.813418	0.000310829	0.00129107	diff signed
CD38	CCR10	0.820219	0.000457126	0.00180881	diff signed
CD40LG	ANKRD11	0.75243	0.00133875	0.0046025	diff signed
CD40LG	ATAD2B	0.926541	7.32496e-05	0.000363196	switched opposites
CD40LG	BAALC	0.953513	4.06222e-05	0.000216139	switched opposites
CD40LG	BBC3	1.01487	9.77316e-06	6.12765e-05	switched opposites
CD40LG	BCAM	0.882206	0.000158145	0.000714378	diff signed
CD40LG	BCAS4	1.09076	9.23499e-09	1.22109e-07	diff signed
CD40LG	BMP8B	0.801011	0.00061631	0.00234617	diff signed
CD40LG	BNIP3L	0.857807	0.000244525	0.00104647	diff signed
CD40LG	CACNA1I	0.889015	0.000140805	0.000645237	diff signed
CD40LG	CASKIN1	0.818812	0.000471084	0.00185675	diff signed
CD48	ADPRH	0.769029	0.000795717	0.00293044	diff signed
CD48	ANKRD35	0.793507	0.000869185	0.00316486	switched opposites
CD48	ANKRD55	0.841508	0.00038082	0.00154184	diff signed
CD48	CCDC39	0.99718	1.36793e-05	8.25335e-05	switched opposites
CD59	ARID5A	0.773427	1.95294e-05	0.000113162	same signed
CD59	CD200	0.81891	0.000223294	0.000966476	diff signed
CD6	AARS	0.857031	3.28415e-05	0.000179224	diff signed
CD6	ABCF1	0.771865	0.000278497	0.00117271	diff signed
CD6	ABCF3	0.823769	1.28322e-05	7.7992e-05	diff signed
CD6	ACO2	0.763886	0.000307703	0.00127971	diff signed
CD6	ADH5	0.883223	9.99998e-06	6.25433e-05	diff signed
CD6	ADPRHL2	0.786074	0.000135454	0.00062361	diff signed
CD6	AFG3L2	1.00829	8.48157e-08	8.9011e-07	diff signed
CD6	AKR1B1	0.816023	0.000161891	0.000729263	diff signed
CD6	ANKFY1	0.880097	2.94338e-05	0.000162669	diff signed
CD6	APBB1	0.766543	8.95087e-06	5.66704e-05	same signed
CD6	APEX1	0.75528	0.000244634	0.00104687	diff signed
CD6	AQP3	0.927084	1.03005e-05	6.42038e-05	diff signed
CD6	ARAF	0.812514	3.24833e-05	0.00017748	diff signed
CD6	ARRDC2	0.845686	1.60693e-05	9.52224e-05	diff signed
CD6	ATP1A4	0.85629	1.85419e-05	0.000108081	diff signed
CD6	AXIN1	0.822898	2.18659e-05	0.000125057	diff signed
CD6	BTBD11	0.853717	4.41616e-06	3.02548e-05	diff signed
CD6	C1orf43	0.846764	5.11147e-05	0.000264617	diff signed
CD6	C9orf78	0.898565	2.20635e-07	2.09343e-06	diff signed
CD6	CCDC43	0.781008	0.00015766	0.000712485	diff signed
CD6	CCNY	0.826899	8.50038e-06	5.41245e-05	diff signed
CD6	CD59	0.779474	0.000583143	0.00223602	diff signed
CD7	AAMP	0.803351	0.000400024	0.00160982	diff signed
CD7	ACAD9	0.810338	0.000584467	0.00224049	diff signed
CD7	APEX2	0.988537	1.78682e-05	0.000104601	switched opposites
CD7	ARFIP2	0.850417	0.000211045	0.000919991	diff signed
CD7	ARHGEF7	0.807228	0.000507528	0.00198153	diff signed
CD7	BAALC	0.848011	0.000226781	0.000979675	diff signed
CD7	BBC3	0.918149	5.26678e-05	0.000271698	diff signed
CD7	BCAM	0.913004	5.657e-05	0.000289356	diff signed
CD7	BCAS4	0.856655	0.000261791	0.00111099	switched opposites
CD7	BDH2	1.00311	1.30824e-05	7.93314e-05	switched opposites
CD7	BMP8B	0.828062	0.000252551	0.00107651	diff signed
CD7	CACNA1I	0.923945	4.90596e-05	0.000255223	diff signed
CD7	CASKIN1	0.92162	5.08096e-05	0.000263207	diff signed
CD7	CCDC97	0.761637	0.000823927	0.00302083	diff signed
CD81	ACE	0.936605	7.76826e-08	8.23136e-07	diff signed
CD81	BET1	0.840932	4.39468e-07	3.87194e-06	same signed
CD81	C1orf216	0.932714	4.06376e-07	3.6101e-06	diff signed
CD81	CALML6	0.781853	1.72605e-05	0.000101439	same signed
CD81	CCDC39	0.963213	1.7631e-06	1.33709e-05	diff signed
CD81	CCND2	0.951112	3.47204e-05	0.000188259	switched opposites
CD83	ACE	0.947787	1.40511e-05	8.45233e-05	diff signed
CDC34	ACE	0.851274	7.32322e-07	6.10744e-06	diff signed
CDC34	ACER2	0.775572	6.38457e-05	0.000321933	diff signed
CDC34	BCL2L11	1.03171	3.15215e-06	2.2419e-05	diff signed
CDC34	CCDC39	0.779656	4.62029e-05	0.000242101	diff signed
CDC37L1	ANKRD35	0.976452	2.38177e-05	0.000134877	switched opposites
CDC37L1	ANKRD55	0.871756	0.000141936	0.000649736	diff signed
CDC37L1	ARMCX2	0.785395	0.000332341	0.0013687	diff signed
CDC37L1	ARRDC5	0.858996	6.94877e-05	0.000346792	diff signed
CDC37L1	ATP8A2	0.865444	4.91744e-05	0.00025574	diff signed
CDC37L1	C4BPB	0.896822	0.000128425	0.00059494	switched opposites
CDC37L1	CCDC39	0.92938	2.39073e-05	0.000135329	diff signed
CDC37L1	CD101	0.806101	0.000570071	0.00219236	diff signed
CDC42EP5	ACE	0.903651	1.00529e-08	1.31766e-07	diff signed
CDC42EP5	ADAP1	0.929303	6.24574e-05	0.000315721	diff signed
CDC42EP5	ADPRH	0.822865	9.60157e-06	6.03177e-05	diff signed
CDC42EP5	ARMCX2	0.845879	6.21878e-05	0.000314527	diff signed
CDC42EP5	BCL2L11	0.833488	0.000112603	0.000530071	diff signed
CDC42EP5	BET1	0.93529	1.96261e-11	4.80696e-10	diff signed
CDC42EP5	C1orf216	0.860248	3.678e-07	3.30216e-06	diff signed
CDC42EP5	CALML6	0.840164	1.36595e-06	1.06485e-05	same signed
CDC42EP5	CCDC39	0.793575	1.86458e-05	0.000108614	same signed
CDC42EP5	CCR2	0.750752	0.00146889	0.0049879	diff signed
CDC42EP5	CD7	0.822187	0.00025222	0.00107527	diff signed
CDH24	ACE	0.913128	1.37713e-07	1.37338e-06	diff signed
CDH24	ADAMTS10	0.786672	0.000418093	0.00167327	diff signed
CDH24	ANKRD55	0.806474	0.00033961	0.00139489	diff signed
CDH24	ARMCX2	0.817972	0.000149778	0.000681153	diff signed
CDH24	ARRDC5	0.832494	4.29235e-05	0.000226888	diff signed
CDH24	BET1	0.843422	1.15045e-08	1.48641e-07	same signed
CDH24	CCDC39	0.944789	2.23384e-06	1.65001e-05	diff signed
CDH24	CD40LG	0.777674	0.000961587	0.00345503	diff signed
CDH24	CD7	0.798291	0.000472725	0.00186243	diff signed
CDKL5	BCAS4	0.813734	0.000483835	0.00190047	diff signed
CDKN2C	ADAMTS10	0.816375	0.000591129	0.00226267	switched opposites
CDKN2C	CCR10	0.817571	0.000555632	0.00214401	switched opposites
CDKN2C	CD101	0.780707	0.00111978	0.00394286	diff signed
CDR2	ANKRD35	0.952346	4.16024e-05	0.000220737	switched opposites
CDR2	ANKRD55	0.914897	7.1051e-05	0.000353595	diff signed
CDR2	ARRDC5	1.02062	3.27719e-06	2.32098e-05	diff signed
CDR2	BAIAP3	0.888431	0.000159085	0.000718117	switched opposites
CDR2	C4BPB	0.8858	0.000137347	0.00063129	switched opposites
CDR2	CCDC39	1.01702	3.26781e-06	2.31508e-05	diff signed
CDR2	CD101	0.950704	4.30321e-05	0.000227398	switched opposites
CEACAM6	ARFGEF1	0.771586	0.00129764	0.00447988	diff signed
CEACAM6	C1orf54	0.878092	0.000193136	0.000851145	switched opposites
CEBPB	ACE	0.815123	0.000206864	0.000904054	diff signed
CEBPB	CD101	0.83977	0.000339382	0.00139405	diff signed
CEBPG	ACE	0.854708	1.1709e-06	9.28095e-06	diff signed
CEBPG	ADPRH	1.08152	2.93544e-07	2.70055e-06	diff signed
CEBPG	ANKRD35	0.821218	0.000525521	0.00204259	diff signed
CEBPG	BET1	0.775707	4.0686e-06	2.8128e-05	same signed
CEBPG	CCDC39	1.0043	1.40897e-06	1.09469e-05	diff signed
CEBPG	CD101	0.815641	0.000309891	0.00128766	diff signed
CECR7	ACE	0.96194	1.61792e-08	2.01827e-07	diff signed
CECR7	BCL2L11	0.833744	0.000189466	0.00083701	diff signed
CECR7	BET1	0.820264	4.37663e-08	4.92581e-07	same signed
CECR7	BEX1	0.818735	0.000307856	0.00128025	diff signed
CECR7	C1orf216	0.917297	9.31386e-07	7.56569e-06	diff signed
CECR7	CCDC39	0.800201	4.53104e-05	0.000237962	diff signed
CECR7	CCND2	0.868339	0.000236926	0.00101796	diff signed
CECR7	CD200	1.0036	2.3848e-06	1.74921e-05	diff signed
CECR7	CD6	0.901015	2.2079e-06	1.63312e-05	diff signed
CEMP1	BCL2L11	1.13678	1.90906e-07	1.83914e-06	switched opposites
CEMP1	CCND2	1.02543	6.77127e-06	4.42391e-05	switched opposites
CEMP1	CCR9	0.7618	0.00132558	0.00456331	diff signed
CENPP	ADAMTS10	0.766441	0.00135199	0.00464166	switched opposites
CENPP	C11orf21	0.839654	0.000181368	0.000805699	diff signed
CENPP	CDKL5	0.769971	0.00120332	0.00419661	switched opposites
CEP68	ARMCX2	0.991884	1.61094e-05	9.54267e-05	switched opposites
CEP68	BCL2L11	0.780855	0.00109102	0.00385506	diff signed
CEP72	ADAMTS10	0.861904	0.000262513	0.00111367	diff signed
CEP72	ADAP1	0.770365	0.0012155	0.00423331	diff signed
CEP72	ADPRH	0.905423	3.99406e-05	0.000212956	diff signed
CEP72	BCL2L11	0.979081	1.73309e-05	0.000101804	diff signed
CEP72	BET1	0.823203	0.000115646	0.000542641	diff signed
CEP72	CALML6	0.826133	0.0001091	0.000515526	diff signed
CEP72	CD40LG	0.785316	0.00103489	0.00368221	diff signed
CEP72	CD7	0.806178	0.000710527	0.00265555	diff signed
CEP72	CDKL5	0.869973	0.000215284	0.000936059	switched opposites
CES2	ACE	0.931315	1.96438e-07	1.88641e-06	diff signed
CES2	ARMCX2	1.15719	1.71378e-07	1.66993e-06	switched opposites
CES2	ARRDC5	0.862985	7.39229e-05	0.00036612	diff signed
CES2	BCL2L11	1.04122	4.52928e-06	3.094e-05	switched opposites
CES2	BET1	0.872424	8.67453e-07	7.10105e-06	diff signed
CES2	C1orf216	1.23632	1.17029e-10	2.4041e-09	diff signed
CES2	CALML6	0.818529	1.67834e-05	9.89468e-05	diff signed
CFP	ACE	0.971378	1.64039e-05	9.69636e-05	diff signed
CGGBP1	ADAMTS10	1.12512	3.33837e-07	3.02881e-06	switched opposites
CGGBP1	ADAP1	0.878813	0.000147447	0.000671866	diff signed
CGGBP1	ADCY1	0.869394	0.000204873	0.000896327	diff signed
CGGBP1	ADPRH	1.00161	2.54611e-07	2.37898e-06	diff signed
CGGBP1	ANKRD35	1.18084	5.57554e-08	6.11493e-07	switched opposites
CGGBP1	ANKRD55	1.15049	1.77894e-07	1.72665e-06	switched opposites
CGGBP1	ARRDC5	1.06449	3.07319e-07	2.81322e-06	diff signed
CGGBP1	BCAS1	0.771555	0.00127154	0.00440209	diff signed
CGGBP1	BET1	0.904691	1.0545e-09	1.74235e-08	same signed
CGGBP1	C1orf216	0.771633	2.8017e-06	2.01907e-05	same signed
CGGBP1	CALML6	0.821683	3.06751e-06	2.18841e-05	same signed
CGGBP1	CCDC39	1.0881	4.24668e-08	4.79546e-07	diff signed
CGGBP1	CCR10	0.879044	0.0001874	0.000829067	diff signed
CGGBP1	CD101	1.17103	5.66921e-08	6.20707e-07	switched opposites
CGGBP1	CD274	0.765818	0.000303375	0.00126398	diff signed
CGGBP1	CD40LG	0.905251	9.94209e-05	0.000475135	diff signed
CHAT	AHCTF1	0.762539	0.00145549	0.0049486	diff signed
CHAT	ANKRD11	0.836861	0.000416561	0.00166785	diff signed
CHAT	ANP32A	0.808642	0.000658339	0.00248488	diff signed
CHAT	ATAD2B	1.03833	4.73341e-06	3.21711e-05	switched opposites
CHAT	ATXN2L	0.852872	0.000299677	0.00125052	diff signed
CHAT	BAALC	0.820151	0.000550295	0.00212621	diff signed
CHAT	BBC3	0.892842	0.000145187	0.000662782	diff signed
CHAT	BCAS4	1.04433	1.40364e-06	1.09102e-05	switched opposites
CHAT	BNIP3L	0.789801	0.000847012	0.00309445	diff signed
CHAT	C18orf21	0.80455	0.000661013	0.00249359	diff signed
CHAT	CAPS	0.876648	0.000192262	0.000847819	switched opposites
CHAT	CD274	0.802888	0.000735004	0.00273518	switched opposites
CHAT	CD38	0.807143	0.000593064	0.00226915	diff signed
CHAT	CDKN2C	0.782651	0.00107927	0.00381894	diff signed
CHAT	CGGBP1	0.955787	3.88948e-05	0.000208052	switched opposites
CHCHD2	ACE	0.882574	4.99413e-09	7.03942e-08	same signed
CHCHD2	ADPRH	1.27819	1.23386e-10	2.52195e-09	switched opposites
CHCHD2	ANKRD35	0.813458	0.000562592	0.00216743	diff signed
CHCHD2	BET1	0.811651	1.51631e-08	1.90473e-07	same signed
CHCHD2	C1orf216	0.865051	8.72423e-07	7.13696e-06	diff signed
CHCHD2	CCDC39	1.24791	3.75137e-10	6.87034e-09	switched opposites
CHCHD2	CD101	0.802703	0.000156366	0.000707357	diff signed
CHD1	ANKRD35	0.885839	0.000164103	0.00073801	switched opposites
CHD1	ARHGEF4	0.785014	0.000824854	0.00302373	diff signed
CHD2	ANKRD35	0.826153	0.000468859	0.0018492	diff signed
CHD2	ANKRD55	0.88295	0.000117052	0.000548424	diff signed
CHD2	ARRDC5	1.10854	3.48346e-07	3.14574e-06	diff signed
CHD2	BET1	0.801647	1.78031e-05	0.00010426	diff signed
CHD2	C1orf216	0.830731	1.25041e-05	7.6224e-05	diff signed
CHD2	C4BPB	0.773605	0.00125407	0.00435004	diff signed
CHD2	CCDC39	0.953404	7.75169e-06	4.98713e-05	diff signed
CHD2	CD101	0.808648	0.000439052	0.00174639	diff signed
CHD7	ARMCX2	1.03786	5.20736e-06	3.5026e-05	switched opposites
CHD7	C1orf216	0.772141	0.000592403	0.00226695	diff signed
CHD7	CCDC39	0.843265	0.000235489	0.00101264	diff signed
CHERP	ARMCX2	0.848431	0.000160989	0.00072571	diff signed
CHERP	BCL2L11	1.06925	1.3084e-06	1.02477e-05	diff signed
CHERP	BET1	0.769001	1.07035e-05	6.64256e-05	same signed
CHI3L2	C18orf21	0.841293	0.000390225	0.00157518	diff signed
CHI3L2	C1orf35	0.789183	0.000865785	0.00315417	diff signed
CHI3L2	CCDC130	0.771213	0.00123932	0.00430564	diff signed
CHI3L2	CD48	0.834259	0.000443483	0.0017616	diff signed
CHKA	ACE	0.884991	6.35606e-05	0.000320652	diff signed
CHKA	C1orf216	0.911221	8.11443e-05	0.000397436	diff signed
CHMP1B	ACE	0.976187	2.67495e-08	3.16882e-07	diff signed
CHMP1B	BCL2L11	0.761551	0.00100527	0.00359077	diff signed
CHMP1B	BET1	0.782686	1.94316e-06	1.45804e-05	same signed
CHMP1B	C1orf216	0.826983	6.18144e-06	4.08007e-05	diff signed
CHMP1B	CCND2	0.943608	4.23586e-05	0.000224259	switched opposites
CHMP1B	CD200	0.994591	4.47597e-06	3.06187e-05	switched opposites
CHMP4B	ACE	1.04356	3.79703e-11	8.72369e-10	diff signed
CHMP4B	ARRDC5	1.11217	5.74074e-08	6.27787e-07	diff signed
CHMP4B	BET1	0.868423	3.50271e-09	5.11971e-08	same signed
CHMP4B	C1orf216	1.0307	4.34056e-09	6.20557e-08	diff signed
CHMP4B	CALML6	0.812453	1.00176e-06	8.07422e-06	same signed
CHMP4B	CD200	0.869479	0.000166858	0.00074885	switched opposites
CHMP7	ANKRD55	0.778367	0.00103986	0.00369752	diff signed
CHMP7	ARRDC5	1.0344	5.79301e-06	3.85101e-05	switched opposites
CHMP7	CCDC39	0.854707	0.000191495	0.000844825	diff signed
CHMP7	CD101	0.838555	0.000405241	0.0016282	diff signed
CHN1	CCDC71	0.785735	0.000192618	0.000849182	diff signed
CHN2	2020-03-05	0.789962	0.000199297	0.000874953	diff signed
CHN2	ACAD9	1.00602	9.12902e-06	5.76669e-05	diff signed
CHN2	ACTR6	0.779461	0.000198927	0.000873516	diff signed
CHN2	AHCTF1	0.894544	8.60629e-05	0.000418496	diff signed
CHN2	AMBRA1	0.755942	0.000215884	0.000938336	diff signed
CHN2	ANKRA2	0.831859	0.00010556	0.000500821	diff signed
CHN2	ANKRD11	1.11898	2.11196e-07	2.0129e-06	diff signed
CHN2	ANP32A	0.934375	2.20784e-05	0.000126119	diff signed
CHN2	ARAP2	0.7609	0.000276259	0.00116447	diff signed
CHN2	ARFGEF1	0.819149	8.02285e-05	0.000393467	diff signed
CHN2	ARHGAP4	1.05484	7.47416e-07	6.21957e-06	diff signed
CHN2	ARID1A	1.08708	6.67486e-07	5.62136e-06	diff signed
CHN2	ASTE1	0.784107	0.00105098	0.00373199	diff signed
CHN2	ATAD2B	1.00145	4.09287e-06	2.82783e-05	diff signed
CHN2	ATG9A	0.765358	0.000389003	0.00157087	diff signed
CHN2	ATXN2L	1.11986	1.17437e-07	1.19118e-06	diff signed
CHN2	BBC3	0.934571	9.72292e-06	6.09967e-05	diff signed
CHN2	BCAM	0.755261	0.000208029	0.00090849	diff signed
CHN2	BCAS4	1.03384	4.42136e-06	3.02869e-05	diff signed
CHN2	BCL10	0.887683	9.79013e-05	0.000468714	diff signed
CHN2	BCL3	0.77317	0.000589685	0.00225789	diff signed
CHN2	BNIP3L	0.908076	1.48439e-05	8.87492e-05	diff signed
CHN2	BPTF	0.85	0.000122856	0.000572215	diff signed
CHN2	BSDC1	0.862911	5.84741e-05	0.000297941	diff signed
CHN2	BTAF1	0.828995	0.000403155	0.00162091	diff signed
CHN2	BTF3	0.927853	8.6364e-06	5.48909e-05	diff signed
CHN2	C11orf57	0.866162	9.87389e-05	0.000472269	diff signed
CHN2	C11orf58	1.01698	1.35592e-06	1.05787e-05	diff signed
CHN2	C14orf166	1.10708	1.69541e-07	1.65386e-06	diff signed
CHN2	C18orf21	1.16088	6.14221e-08	6.67027e-07	switched opposites
CHN2	C1orf35	0.950709	7.16128e-06	4.64901e-05	diff signed
CHN2	C1orf54	0.950841	3.65052e-05	0.000196749	diff signed
CHN2	C6orf106	0.93806	6.82385e-06	4.45418e-05	diff signed
CHN2	CACNA1I	0.837302	5.15452e-05	0.000266575	diff signed
CHN2	CAPS	1.05257	3.74687e-06	2.61479e-05	switched opposites
CHN2	CASC3	0.882614	2.43644e-05	0.000137611	diff signed
CHN2	CCDC130	0.807813	8.43593e-05	0.000411212	diff signed
CHN2	CCDC28A	0.769826	0.000129292	0.000598528	diff signed
CHN2	CCNI	0.754045	0.000184306	0.000817086	diff signed
CHN2	CCT2	0.838571	4.32757e-05	0.000228545	diff signed
CHN2	CD2	1.06349	7.92726e-07	6.55383e-06	diff signed
CHN2	CD48	0.833256	0.000371736	0.00150964	diff signed
CHN2	CDH24	0.762504	0.000207427	0.000906184	diff signed
CHN2	CEBPG	0.832535	0.000126361	0.000586525	diff signed
CHN2	CEP72	0.965752	2.11496e-05	0.000121432	diff signed
CHN2	CGGBP1	1.12688	9.87906e-08	1.02041e-06	diff signed
CHN2	CHCHD2	1.13823	6.46044e-08	6.97883e-07	diff signed
CHPF2	ACE	0.903877	8.99306e-09	1.19238e-07	diff signed
CHPF2	ADAMTS10	0.901573	4.90915e-05	0.000255365	diff signed
CHPF2	ADPRH	0.951102	7.43054e-07	6.1869e-06	diff signed
CHPF2	ANKRD35	0.96506	3.15997e-05	0.000173203	switched opposites
CHPF2	BET1	0.875208	9.47516e-08	9.82969e-07	diff signed
CHPF2	CALML6	0.843833	1.44198e-06	1.11749e-05	diff signed
CHPF2	CCDC39	0.798273	1.72786e-05	0.000101532	diff signed
CHPF2	CD101	0.967444	8.3208e-06	5.31089e-05	diff signed
CHPF2	CHN2	0.920317	9.06225e-06	5.72944e-05	diff signed
CHST14	ANKRD35	0.829101	0.000439789	0.0017489	switched opposites
CHST14	ANKRD55	0.862604	0.000264196	0.00111993	diff signed
CHST14	ARRDC5	0.897831	0.000113062	0.000531958	diff signed
CHST14	CCDC39	0.928785	5.99564e-05	0.000304579	diff signed
CHSY1	ACE	1.03602	3.86055e-10	7.05e-09	diff signed
CHSY1	ADPRH	0.832377	1.82328e-05	0.000106481	diff signed
CHSY1	BET1	0.836795	1.18677e-07	1.20247e-06	same signed
CHSY1	C1orf216	0.774809	1.8769e-05	0.000109241	same signed
CHSY1	CALML6	0.801575	2.24526e-06	1.65743e-05	same signed
CHURC1	ADAMTS10	0.790343	0.000493497	0.00193341	diff signed
CHURC1	ADPRH	0.905875	1.95224e-05	0.000113129	diff signed
CHURC1	ARMCX2	0.907104	6.89245e-05	0.00034433	diff signed
CHURC1	BCL2L11	0.799745	0.000489357	0.00191931	diff signed
CHURC1	C4BPB	0.822597	0.000543464	0.00210318	diff signed
CHURC1	CDKL5	0.778856	0.000642613	0.00243285	diff signed
CHURC1	CHN2	0.879259	5.52418e-05	0.000283393	diff signed
CIB1	ACE	0.789278	1.67044e-07	1.63223e-06	same signed
CIB1	ARMCX2	0.807101	0.00012935	0.000598766	diff signed
CIB1	ARRDC5	0.781889	7.35354e-05	0.000364438	diff signed
CIB1	BCL2L11	0.811192	0.000237182	0.0010189	diff signed
CIB1	BET1	0.86381	1.32053e-08	1.68281e-07	same signed
CIB1	C1orf216	0.897444	3.82836e-07	3.42292e-06	diff signed
CIB1	CALML6	0.80683	2.18498e-06	1.6179e-05	same signed
CIB1	CD200	0.815882	0.000564128	0.0021726	switched opposites
CISH	ACAD9	0.945788	4.77762e-05	0.000249338	switched opposites
CISH	ANKHD1	0.774548	0.000328814	0.00135611	diff signed
CISH	ANKRD11	0.836946	0.000193457	0.000852365	diff signed
CISH	ARAP2	0.920582	3.8394e-05	0.000205709	diff signed
CISH	ARF1	1.11176	4.92351e-07	4.28593e-06	switched opposites
CISH	ARFGAP3	0.770153	0.000865507	0.00315328	diff signed
CISH	ARFGEF1	0.756714	0.000643481	0.00243567	diff signed
CISH	ATAD2B	1.15733	1.64539e-07	1.61011e-06	switched opposites
CISH	ATXN2L	0.783394	0.000313981	0.00130238	diff signed
CISH	B4GALT1	0.824554	0.000225496	0.000974807	diff signed
CISH	BAALC	0.969365	1.81268e-05	0.000105941	diff signed
CISH	BBC3	1.05279	2.26193e-06	1.66839e-05	diff signed
CISH	BCAM	0.847002	0.000127449	0.000590959	diff signed
CISH	BCAS4	0.907176	0.00010907	0.00051541	switched opposites
CISH	BHLHE40	0.776233	0.00112556	0.00396037	switched opposites
CISH	BMI1	0.758819	0.000909674	0.00329242	diff signed
CISH	BNIP3L	0.789547	0.000321769	0.00133065	diff signed
CISH	CALM1	0.762067	0.000429417	0.0017129	diff signed
CISH	CASKIN1	0.752426	0.000597819	0.00228502	diff signed
CISH	CEP72	0.875169	0.000176468	0.000786553	diff signed
CISH	CGGBP1	0.973167	1.14875e-05	7.07197e-05	diff signed
CISH	CHPF2	0.87644	8.00696e-05	0.000392791	diff signed
CISH	CHSY1	1.07934	1.06992e-06	8.56378e-06	diff signed
CKAP4	BTBD18	0.762099	0.000278343	0.00117216	diff signed
CLC	ACTG1	0.771449	0.000877766	0.0031921	diff signed
CLC	BNIP3L	0.762946	0.000601779	0.00229814	diff signed
CLCN4	AACS	0.802631	0.000642324	0.00243193	diff signed
CLCN4	AAMP	1.02898	5.41935e-07	4.66827e-06	diff signed
CLCN4	AARS	0.829083	0.00038909	0.00157117	switched opposites
CLCN4	ABCF1	1.24611	3.05608e-09	4.53327e-08	switched opposites
CLCN4	ABCF3	1.27774	3.0223e-10	5.65033e-09	switched opposites
CLCN4	ABCG1	0.911587	9.67049e-05	0.000463667	switched opposites
CLCN4	ABLIM1	1.09635	1.12913e-06	8.98502e-06	switched opposites
CLCN4	ACO2	1.40567	9.04832e-13	2.99063e-11	switched opposites
CLCN4	ACTG1	1.04548	6.99073e-08	7.4905e-07	diff signed
CLCN4	ACTR10	1.06678	1.63894e-07	1.60444e-06	diff signed
CLCN4	ACTR1B	1.06085	1.48307e-07	1.46711e-06	diff signed
CLCN4	ACTR6	0.986173	2.07661e-06	1.54653e-05	diff signed
CLCN4	ADH5	0.974687	9.23216e-06	5.82419e-05	diff signed
CLCN4	ADI1	0.799691	0.00013677	0.000628948	diff signed
CLCN4	ADNP	0.828863	6.66473e-05	0.000334281	diff signed
CLCN4	ADNP2	0.960952	2.38464e-05	0.000135021	diff signed
CLCN4	ADPRHL2	1.25601	3.03047e-09	4.49871e-08	switched opposites
CLCN4	AFG3L2	1.12638	4.05112e-07	3.60002e-06	switched opposites
CLCN4	AIM1	0.973991	1.39283e-05	8.38624e-05	diff signed
CLCN4	AKAP1	1.04764	1.9796e-07	1.89951e-06	diff signed
CLCN4	AKAP10	0.832595	0.000107717	0.000509776	diff signed
CLCN4	AKR1B1	1.0729	1.24136e-06	9.77665e-06	diff signed
CLCN4	AKT2	0.84244	1.03878e-05	6.46827e-05	diff signed
CLCN4	ALDOA	0.865454	1.76143e-05	0.000103273	diff signed
CLCN4	AMBRA1	1.0269	2.47425e-07	2.31893e-06	diff signed
CLCN4	AMFR	0.77362	6.95158e-05	0.000346921	diff signed
CLCN4	AMPD2	1.09681	3.18751e-07	2.90698e-06	diff signed
CLCN4	ANGEL2	0.794826	0.000173542	0.000775097	diff signed
CLCN4	ANKFY1	1.04444	1.61828e-06	1.23828e-05	diff signed
CLCN4	ANKK1	1.00734	1.94585e-07	1.87062e-06	diff signed
CLCN4	ANKRD17	1.11251	3.90292e-07	3.48198e-06	switched opposites
CLCN4	AP3D1	1.14936	5.75814e-08	6.2951e-07	diff signed
CLCN4	APBB3	0.751363	0.000538166	0.00208527	diff signed
CLCN4	APEX1	1.25272	4.18933e-09	6.01125e-08	switched opposites
CLCN4	APEX2	1.02634	5.77244e-06	3.83893e-05	diff signed
CLCN4	APPL2	0.787873	0.000966074	0.00346911	switched opposites
CLCN4	AQP3	0.956012	3.73151e-05	0.000200581	switched opposites
CLCN4	ARAF	1.06234	8.55372e-07	7.0128e-06	diff signed
CLCN4	ARFIP2	1.05598	4.11324e-07	3.64908e-06	diff signed
CLCN4	ARHGEF7	1.01834	9.68821e-07	7.83744e-06	diff signed
CLCN4	ARID5A	1.12028	5.48663e-07	4.72017e-06	switched opposites
CLCN4	ARIH2	1.17653	5.94718e-09	8.23842e-08	diff signed
CLCN4	ARL2BP	1.06293	9.57873e-08	9.92538e-07	diff signed
CLCN4	ARL6IP1	1.03978	7.72172e-07	6.40266e-06	diff signed
CLCN4	ARPC2	1.07979	2.49732e-08	2.97819e-07	diff signed
CLCN4	ARRDC2	1.32189	1.06719e-10	2.21378e-09	switched opposites
CLCN4	ASB6	1.07189	4.83227e-07	4.21506e-06	diff signed
CLCN4	ASXL1	0.992326	7.29533e-07	6.08647e-06	diff signed
CLCN4	ATMIN	0.910235	9.79454e-06	6.13968e-05	diff signed
CLCN4	ATP1A1	1.21475	2.32146e-09	3.54179e-08	diff signed
CLCN4	ATP1A4	1.1603	9.92304e-08	1.02446e-06	switched opposites
CLCN4	ATP2B1	0.772166	0.000512263	0.00199759	diff signed
CLCN4	ATP6V1E1	0.754543	0.000512548	0.00199859	diff signed
CLCN4	AXIN1	0.974992	3.3416e-06	2.36152e-05	diff signed
CLCN4	B3GALT6	1.04508	1.76845e-06	1.34076e-05	diff signed
CLCN4	B4GALT1	0.76249	6.43661e-05	0.000324213	same signed
CLCN4	B4GALT7	0.866041	5.88944e-05	0.000299821	diff signed
CLCN4	BACH2	1.08845	4.57504e-07	4.01433e-06	switched opposites
CLCN4	BAHD1	1.2324	2.04733e-09	3.16313e-08	switched opposites
CLCN4	BCCIP	0.952615	2.65947e-05	0.000148729	diff signed
CLCN4	BCDIN3D	0.923001	4.48624e-05	0.000235897	diff signed
CLCN4	BDH2	0.788029	0.000477124	0.00187744	diff signed
CLCN4	BLMH	1.03497	3.53405e-06	2.48216e-05	diff signed
CLCN4	BLOC1S2	1.11507	2.65153e-08	3.14381e-07	diff signed
CLCN4	BRD8	1.16643	1.02151e-08	1.33661e-07	diff signed
CLCN4	BRD9	0.9589	2.10509e-06	1.56529e-05	diff signed
CLCN4	BRI3	0.755933	0.000230738	0.000994571	diff signed
CLCN4	BTBD10	0.880709	3.48361e-05	0.000188812	diff signed
CLCN4	BTBD11	0.973121	1.94512e-05	0.000112764	switched opposites
CLCN4	BTBD6	0.809575	3.27205e-05	0.000178633	diff signed
CLCN4	BTF3	1.04595	8.3656e-08	8.79309e-07	diff signed
CLCN4	BTF3L4	1.11097	6.17982e-08	6.70698e-07	diff signed
CLCN4	BTG1	1.27049	5.91711e-10	1.03613e-08	switched opposites
CLCN4	BUD13	0.83858	1.21244e-05	7.41782e-05	diff signed
CLCN4	BYSL	0.938328	4.38856e-05	0.000231374	switched opposites
CLCN4	C11orf58	1.02898	1.80966e-07	1.75347e-06	diff signed
CLCN4	C14orf119	0.934137	4.23202e-05	0.000224079	switched opposites
CLCN4	C14orf166	0.918989	1.03966e-06	8.34688e-06	diff signed
CLCN4	C17orf74	0.753585	0.000672792	0.00253225	diff signed
CLCN4	C18orf21	0.87757	5.83655e-06	3.87688e-05	diff signed
CLCN4	C19orf53	1.12658	4.61736e-07	4.04741e-06	switched opposites
CLCN4	C19orf73	0.844646	7.18393e-06	4.66237e-05	diff signed
CLCN4	C1orf35	0.905866	3.38238e-06	2.38718e-05	diff signed
CLCN4	C1orf43	1.19987	7.16464e-09	9.73249e-08	switched opposites
CLCN4	C9orf78	1.27818	4.05616e-10	7.37039e-09	switched opposites
CLCN4	CAMK1D	1.0823	1.4273e-06	1.10731e-05	switched opposites
CLCN4	CAMLG	1.18941	5.31477e-09	7.44307e-08	diff signed
CLCN4	CAP1	0.779746	0.000230445	0.000993458	diff signed
CLCN4	CCDC115	1.12774	6.7413e-08	7.25106e-07	diff signed
CLCN4	CCDC130	0.783438	1.70299e-05	0.000100241	same signed
CLCN4	CCDC43	1.25728	3.58541e-09	5.2269e-08	switched opposites
CLCN4	CCDC47	0.935444	3.13532e-06	2.23129e-05	diff signed
CLCN4	CCDC97	1.06455	2.07654e-07	1.98299e-06	diff signed
CLCN4	CCM2	1.05409	1.31221e-07	1.31532e-06	diff signed
CLCN4	CCNI	1.13608	8.0149e-09	1.07558e-07	diff signed
CLCN4	CCNT1	1.01481	6.23122e-06	4.10901e-05	diff signed
CLCN4	CCNY	1.02311	8.29185e-07	6.82081e-06	diff signed
CLCN4	CCR7	1.00892	1.12193e-05	6.926e-05	switched opposites
CLCN4	CCT2	1.06904	5.49525e-08	6.03632e-07	diff signed
CLCN4	CCT3	1.3281	1.02562e-10	2.13606e-09	switched opposites
CLCN4	CCT4	1.16293	3.385e-09	4.96574e-08	diff signed
CLCN4	CD59	1.0523	2.78613e-06	2.009e-05	switched opposites
CLCN4	CD81	1.04754	2.17412e-07	2.066e-06	diff signed
CLCN4	CDC34	0.909226	5.131e-06	3.4569e-05	diff signed
CLCN4	CDC42EP5	0.765166	2.15582e-05	0.000123499	same signed
CLCN4	CEBPG	0.856227	2.37089e-05	0.000134337	diff signed
CLCN4	CECR7	1.33988	6.14848e-11	1.34741e-09	switched opposites
CLCN4	CEMP1	1.02967	3.98861e-06	2.76366e-05	diff signed
CLCN4	CEP68	0.945148	4.63944e-05	0.000242974	diff signed
CLCN4	CES2	1.03146	9.48538e-07	7.69018e-06	diff signed
CLCN4	CHCHD2	0.867535	3.18674e-06	2.264e-05	diff signed
CLCN4	CHD2	0.847363	6.11203e-05	0.000309785	diff signed
CLCN4	CHD7	0.82701	0.000289701	0.00121388	diff signed
CLCN4	CHERP	0.779614	0.000113763	0.000534858	diff signed
CLCN4	CHKA	0.934858	6.15193e-05	0.000311565	switched opposites
CLCN4	CHMP1B	1.30936	2.35099e-10	4.5029e-09	switched opposites
CLCN4	CHMP4B	1.01577	1.99862e-07	1.91586e-06	diff signed
CLCN4	CHMP7	0.773358	0.000764077	0.0028291	diff signed
CLCN4	CHURC1	0.757982	0.000261617	0.00111036	diff signed
CLCN4	CIB1	0.919716	1.55515e-06	1.1951e-05	diff signed
CLEC18B	AAMP	0.843255	3.18082e-05	0.000174208	diff signed
CLEC18B	ABCF1	0.801772	0.000188735	0.00083418	diff signed
CLEC18B	ABCF3	0.809173	0.000141872	0.000649488	diff signed
CLEC18B	ACBD3	0.798528	6.71106e-05	0.000336339	diff signed
CLEC18B	ACTG1	1.04964	6.84967e-07	5.75271e-06	diff signed
CLEC18B	ACTR10	1.01899	9.74554e-07	7.8791e-06	diff signed
CLEC18B	ADH5	0.77736	9.238e-05	0.000445343	diff signed
CLEC18B	ADI1	1.07088	5.57796e-07	4.79029e-06	diff signed
CLEC18B	ADIPOR1	0.99913	2.23976e-06	1.65382e-05	diff signed
CLEC18B	ADNP	0.799587	9.52891e-05	0.000457668	diff signed
CLEC18B	ADPRHL2	0.82239	5.62112e-05	0.000287742	diff signed
CLEC18B	AFG3L2	0.863647	2.55017e-05	0.000143288	diff signed
CLEC18B	AIM1	0.75421	0.00097947	0.00351074	diff signed
CLEC18B	AKAP1	0.793972	0.000255975	0.00108933	diff signed
CLEC18B	AKT2	0.756188	0.000305323	0.00127107	diff signed
CLEC18B	ALDOAP2	0.90498	3.04444e-05	0.000167591	diff signed
CLEC18B	AMFR	0.949309	6.09196e-06	4.02754e-05	diff signed
CLEC18B	AMPD2	0.775952	0.000477727	0.00187953	diff signed
CLEC18B	ANKFY1	0.769757	0.000512226	0.00199748	diff signed
CLEC18B	ANKK1	0.755711	0.000257154	0.00109375	diff signed
CLEC18B	APEX1	0.805245	8.56304e-05	0.000416651	diff signed
CLEC18B	ARF1	0.972618	3.32119e-06	2.3489e-05	diff signed
CLEC18B	ARHGEF7	0.812172	0.000185127	0.000820234	diff signed
CLEC18B	ARRDC2	0.810639	0.000122383	0.000570275	diff signed
CLEC18B	ASB6	0.867073	5.33826e-05	0.000274962	diff signed
CLEC18B	ASXL1	0.756951	0.000361719	0.00147398	diff signed
CLEC18B	ATG9A	0.790725	6.91344e-05	0.000345259	diff signed
CLEC18B	ATP1A1	0.780262	0.000121509	0.000566702	diff signed
CLEC18B	ATP1A4	0.828803	4.7096e-05	0.000246196	diff signed
CLEC18B	ATP6V1E1	0.78251	5.20422e-05	0.000268835	diff signed
CLEC18B	AXIN1	0.794047	0.000157767	0.000712894	diff signed
CLEC18B	B3GALT6	0.885952	1.6246e-05	9.61439e-05	diff signed
CLEC18B	B4GALT4	0.869005	0.000148896	0.000677611	diff signed
CLEC18B	BAALC	0.751647	0.000542017	0.00209827	diff signed
CLEC18B	BCAM	0.771154	0.0002015	0.00088343	diff signed
CLEC18B	BMP8B	0.777636	0.00019885	0.000873221	diff signed
CLEC18B	BNIP3L	0.80868	9.56697e-05	0.000459273	diff signed
CLEC18B	BRD8	0.848776	9.42831e-05	0.000453393	diff signed
CLEC18B	BTBD6	0.915115	4.84867e-05	0.000252604	diff signed
CLEC18B	BUD13	0.80907	0.000155997	0.000705919	diff signed
CLEC18B	C17orf96	0.760789	0.000769402	0.00284637	diff signed
CLEC18B	C1orf43	0.906959	1.94234e-06	1.4575e-05	diff signed
CLEC18B	C7orf49	0.938369	4.44936e-05	0.000234187	diff signed
CLEC18B	C9orf78	0.851299	7.52478e-05	0.000371876	diff signed
CLEC18B	CALM1	0.820333	7.00953e-05	0.000349451	diff signed
CLEC18B	CAP1	0.934899	1.22323e-05	7.47644e-05	diff signed
CLEC18B	CASKIN1	0.75296	0.000340318	0.00139748	diff signed
CLEC18B	CASP3	0.876259	1.614e-05	9.55868e-05	diff signed
CLEC18B	CASP9	0.831392	0.000174519	0.000778934	diff signed
CLEC18B	CCDC47	0.832399	2.98722e-05	0.000164797	diff signed
CLEC18B	CCDC97	0.84978	8.59798e-05	0.000418132	diff signed
CLEC18B	CCNY	0.786601	0.000199163	0.000874443	diff signed
CLEC18B	CCT3	0.847467	3.92278e-05	0.000209608	diff signed
CLEC18B	CDC34	0.943214	2.60241e-06	1.8905e-05	diff signed
CLEC18B	CHMP1B	0.814708	0.000120319	0.000561822	diff signed
CLEC18B	CHSY1	0.987636	1.62315e-06	1.24158e-05	diff signed
CLEC2B	ADAMTS10	0.82225	0.000443579	0.00176193	switched opposites
CLEC2B	ADCY1	0.88904	0.000127796	0.000592373	diff signed
CLEC2B	ANKRD35	1.15951	8.31849e-09	1.11197e-07	switched opposites
CLEC2B	ANKRD55	0.760482	0.00132638	0.00456566	diff signed
CLEC2B	CCR10	0.759528	0.0014715	0.00499549	switched opposites
CLEC2B	CD101	0.956517	3.6453e-05	0.000196498	switched opposites
CLEC2B	CD274	0.779156	5.48656e-05	0.000281691	diff signed
CLEC2B	CHAT	0.800214	0.000683064	0.00256563	diff signed
CLEC2D	ACE	0.780028	2.90149e-06	2.08276e-05	same signed
CLEC2D	ARRDC5	0.82688	8.8557e-05	0.000429164	diff signed
CLEC2D	C1orf216	1.20834	1.44676e-08	1.82643e-07	switched opposites
CLEC2D	CD101	0.845572	0.000154901	0.00070157	diff signed
CLEC2D	CLCN4	1.1925	1.32898e-08	1.69252e-07	switched opposites
CLIP4	ARMCX2	0.917823	7.84367e-05	0.000385723	diff signed
CLK2	ARRDC5	1.09992	5.98888e-07	5.10288e-06	switched opposites
CLK2	BET1	0.772023	4.95305e-05	0.000257366	same signed
CLK2	C1orf216	0.951364	8.51044e-06	5.41803e-05	diff signed
CLK2	CD101	0.762807	0.000861927	0.00314185	diff signed
CLK2	CLCN4	0.870189	8.15183e-05	0.000399057	diff signed
CLK4	ARMCX2	1.03292	6.25235e-06	4.12143e-05	switched opposites
CLN3	ADAMTS10	1.23311	1.29257e-08	1.65034e-07	switched opposites
CLN3	ADCY1	0.77302	0.00106021	0.00376053	diff signed
CLN3	ADPRH	0.890834	4.68842e-06	3.19012e-05	diff signed
CLN3	ANKRD35	1.24381	3.74192e-09	5.43001e-08	switched opposites
CLN3	ANKRD55	0.888078	7.98849e-05	0.000391989	diff signed
CLN3	ARRDC5	0.95278	2.87137e-06	2.0636e-05	diff signed
CLN3	BET1	0.905241	2.73538e-08	3.2328e-07	diff signed
CLN3	CALML6	0.832851	6.2106e-06	4.09701e-05	diff signed
CLN3	CCDC39	0.824155	2.4972e-05	0.000140646	diff signed
CLN3	CCR10	0.953303	4.1215e-05	0.000218895	switched opposites
CLN3	CD101	1.09538	6.41114e-07	5.42294e-06	diff signed
CLN3	CD40LG	0.800514	0.000650566	0.00245908	diff signed
CLN3	CHAT	0.972151	2.69243e-05	0.000150341	switched opposites
CLN3	CHN2	1.03897	1.348e-06	1.05236e-05	diff signed
CLN3	CISH	1.08178	1.10216e-06	8.79391e-06	switched opposites
CLTA	ACE	1.06699	4.30308e-10	7.77458e-09	diff signed
CLTA	BCL2L11	0.995913	9.89897e-06	6.19806e-05	diff signed
CLTA	BET1	0.815108	4.57199e-08	5.12292e-07	same signed
CLTA	BEX1	0.884013	7.9285e-05	0.000389394	diff signed
CLTA	C1orf216	0.925991	7.12651e-07	5.96093e-06	diff signed
CLTA	CALML6	0.764034	3.70101e-06	2.58643e-05	same signed
CLTA	CCND2	0.978864	1.28074e-05	7.78565e-05	switched opposites
CLTA	CD200	0.973633	2.01049e-05	0.000116107	switched opposites
CLTA	CLCN4	1.26653	2.70743e-10	5.11325e-09	switched opposites
CLTA	CLEC18B	0.811133	8.88366e-05	0.000430343	diff signed
CMPK1	ANKRD55	0.772171	0.000808326	0.00297084	diff signed
CMPK1	ARRDC5	0.839513	0.000125562	0.000583286	diff signed
CMPK1	CCDC39	0.775453	0.000212228	0.000924472	diff signed
CMPK1	CISH	0.851822	0.000182814	0.000811275	diff signed
CMPK1	CLEC18B	1.10488	4.82886e-07	4.21245e-06	switched opposites
CMTM6	ACE	1.17655	2.51354e-13	9.38905e-12	diff signed
CMTM6	ADPRH	0.753139	2.93165e-05	0.000162094	same signed
CMTM6	BCL2L11	0.818237	0.000308041	0.00128093	diff signed
CMTM6	BET1	0.832275	8.91088e-09	1.18266e-07	same signed
CMTM6	BPI	0.7933	0.000899754	0.00326119	diff signed
CMTM6	C1orf216	0.758001	3.37243e-06	2.38092e-05	same signed
CMTM6	CALML6	0.777629	2.05078e-06	1.52945e-05	same signed
CMTM6	CEACAM6	0.770397	0.00132352	0.00455711	diff signed
CMTM6	CLC	0.869105	3.59806e-05	0.00019425	diff signed
CMTM6	CLCN4	1.11625	1.64617e-08	2.04973e-07	diff signed
CMTM6	CLEC18B	0.942779	7.55845e-06	4.8776e-05	diff signed
CNBD1	2020-03-05	0.773153	0.000183594	0.000814317	diff signed
CNBD1	ACAD9	0.934978	3.21683e-05	0.000175955	diff signed
CNBD1	ACTG1	0.767216	6.53782e-05	0.000328689	diff signed
CNBD1	ACTR10	0.771166	0.000102089	0.000486319	diff signed
CNBD1	ADIPOR1	0.888653	1.30005e-05	7.88903e-05	diff signed
CNBD1	ADNP	0.839369	9.0835e-05	0.000438844	diff signed
CNBD1	ADSS	0.862946	5.65938e-05	0.000289463	diff signed
CNBD1	AKAP1	0.874489	1.86718e-05	0.000108742	diff signed
CNBD1	ANKRA2	0.829624	7.20198e-05	0.000357827	diff signed
CNBD1	ARAP2	0.949968	3.78584e-06	2.63883e-05	diff signed
CNBD1	ARF1	0.831582	2.19567e-05	0.000125511	diff signed
CNBD1	ARFGAP3	0.826277	0.000113952	0.000535642	diff signed
CNBD1	ARFGEF1	0.763804	0.000113119	0.000532196	diff signed
CNBD1	ARFIP2	0.802509	5.89356e-05	0.000300004	diff signed
CNBD1	ARHGAP4	0.750737	8.91142e-05	0.00043154	same signed
CNBD1	ARL2BP	0.784544	6.24801e-05	0.000315821	diff signed
CNBD1	ARL6IP1	0.784847	0.000158563	0.000716051	diff signed
CNBD1	ARPC2	0.751851	9.30974e-05	0.000448372	same signed
CNBD1	ATG9A	0.945198	1.07834e-05	6.68652e-05	diff signed
CNBD1	ATMIN	0.803386	7.7839e-05	0.000383139	diff signed
CNBD1	ATXN2L	0.778822	4.71468e-05	0.000246435	diff signed
CNBD1	BBC3	0.79557	4.51653e-05	0.000237286	diff signed
CNBD1	BCL3	0.801098	0.000263168	0.0011161	diff signed
CNBD1	BCOR	0.763652	0.00106023	0.0037606	diff signed
CNBD1	BLOC1S2	0.832191	2.75539e-05	0.000153451	diff signed
CNBD1	BPTF	0.812324	0.000269055	0.00113785	diff signed
CNBD1	BTBD6	0.859779	3.71581e-05	0.000199842	diff signed
CNBD1	BTF3L4	0.807215	5.91647e-05	0.000301034	diff signed
CNBD1	BUD13	0.912067	6.49828e-06	4.26463e-05	diff signed
CNBD1	C11orf24	0.764398	0.0006978	0.00261403	diff signed
CNBD1	C14orf166	0.833087	1.72308e-05	0.00010129	diff signed
CNBD1	C5orf30	0.810924	0.000372028	0.0015107	diff signed
CNBD1	C6orf106	0.831563	2.10602e-05	0.000120978	diff signed
CNBD1	CACNA1I	0.775722	6.11556e-05	0.000309941	diff signed
CNBD1	CALM1	1.01804	4.18907e-07	3.70926e-06	diff signed
CNBD1	CASC3	0.779723	6.01102e-05	0.000305271	diff signed
CNBD1	CASP3	0.84394	4.29465e-05	0.000226993	diff signed
CNBD1	CCDC47	0.843328	3.82553e-05	0.000205054	diff signed
CNBD1	CCDC97	0.765688	0.000195859	0.000861649	diff signed
CNBD1	CCT2	0.909335	4.59316e-06	3.13282e-05	diff signed
CNBD1	CCT4	0.884482	7.41575e-06	4.79573e-05	diff signed
CNBD1	CD2	0.859034	2.89637e-05	0.000160386	diff signed
CNBD1	CDC34	0.894981	1.03722e-05	6.45972e-05	diff signed
CNBD1	CEP72	0.895586	6.66606e-05	0.000334339	diff signed
CNBD1	CGGBP1	0.841325	2.08415e-05	0.000119863	diff signed
CNBD1	CHCHD2	0.86585	1.01389e-05	6.33148e-05	diff signed
CNBD1	CHERP	0.869175	3.45839e-05	0.000187604	diff signed
CNBD1	CHPF2	0.806774	3.86372e-05	0.000206852	diff signed
CNBD1	CHSY1	0.753668	0.0002056	0.000899166	diff signed
CNBD1	CLN3	0.874097	1.27123e-05	7.73467e-05	diff signed
CNDP1	2020-03-05	0.863413	1.71057e-05	0.000100641	diff signed
CNDP1	ANKRA2	0.926541	1.03948e-06	8.34565e-06	diff signed
CNDP1	ANKRD11	0.804961	0.000305826	0.0012729	diff signed
CNDP1	ANP32A	1.05039	6.32383e-13	2.16074e-11	diff signed
CNDP1	ARFGEF1	0.87941	3.18317e-05	0.000174322	diff signed
CNDP1	ARHGAP12	0.860504	2.98191e-05	0.000164537	diff signed
CNDP1	ARHGAP4	0.932706	3.73132e-05	0.000200573	switched opposites
CNDP1	ARID1A	0.965863	3.09461e-06	2.20562e-05	diff signed
CNDP1	ATAD2B	0.843807	9.03828e-05	0.000436923	diff signed
CNDP1	ATXN2L	0.972927	5.48878e-06	3.67051e-05	diff signed
CNDP1	BBS2	0.893889	0.000119775	0.00055957	switched opposites
CNDP1	BPTF	1.00866	6.24436e-06	4.11668e-05	switched opposites
CNDP1	BSDC1	0.840066	0.000121784	0.000567821	diff signed
CNDP1	C11orf21	0.852905	0.000313079	0.00129914	diff signed
CNDP1	C11orf58	0.872886	8.15305e-05	0.000399113	diff signed
CNDP1	C14orf166	0.924756	2.34501e-05	0.000133048	diff signed
CNDP1	C18orf21	0.966868	5.96e-07	5.08136e-06	diff signed
CNDP1	C5orf56	1.15939	3.92756e-09	5.67191e-08	switched opposites
CNDP1	CAPN7	0.754381	5.32956e-05	0.000274557	same signed
CNDP1	CAPS	1.00217	2.76858e-06	1.99768e-05	diff signed
CNDP1	CASC3	0.78947	0.000537745	0.00208385	diff signed
CNDP1	CCDC130	1.01997	2.58546e-07	2.41159e-06	diff signed
CNDP1	CCDC28A	0.962838	1.25556e-06	9.87728e-06	diff signed
CNDP1	CHST14	0.963489	1.51115e-05	9.01694e-05	switched opposites
CNDP1	CLEC2B	0.900279	3.3959e-05	0.000184607	diff signed
CNDP1	CLN3	0.895101	2.18489e-05	0.000124977	diff signed
CNFN	BCL2L11	0.786923	0.000800856	0.002947	diff signed
CNFN	CLCN4	1.02118	4.0203e-06	2.78321e-05	diff signed
CNNM3	CCND2	0.882664	5.84883e-05	0.000298002	diff signed
CNNM4	BCL2L11	0.760478	0.00143211	0.00487928	diff signed
CNNM4	CNBD1	0.822053	0.00036123	0.00147224	diff signed
CNOT6L	ARMCX2	0.852582	0.000226608	0.000979001	diff signed
CNOT6L	BCL2L11	0.87516	0.000207247	0.000905492	switched opposites
CNOT6L	CLCN4	0.850317	0.000179747	0.000799393	diff signed
CNOT7	ACE	0.761564	1.10105e-06	8.78578e-06	same signed
CNOT7	ADPRH	0.866053	8.3654e-06	5.33619e-05	diff signed
CNOT7	ANK3	0.792133	0.000104837	0.000497795	diff signed
CNOT7	ARMCX2	1.10198	4.82598e-07	4.21014e-06	diff signed
CNOT7	ARRDC5	0.912373	7.37149e-06	4.77019e-05	diff signed
CNOT7	BET1	0.836254	2.78008e-07	2.57219e-06	same signed
CNOT7	C1orf216	0.881818	5.16517e-06	3.47747e-05	diff signed
CNOT7	CALML6	0.77813	1.59713e-05	9.47111e-05	same signed
CNOT7	CCDC39	0.807888	3.26381e-05	0.000178234	diff signed
CNOT7	CD101	0.825545	0.000169979	0.000761129	diff signed
CNOT7	CLCN4	0.846179	1.38268e-05	8.33263e-05	diff signed
CNOT7	CNDP1	0.80258	0.000521679	0.0020295	diff signed
CNOT8	ANKRD35	0.839846	0.000324815	0.00134155	diff signed
CNOT8	ANKRD55	0.845046	0.000153819	0.000697202	diff signed
CNOT8	ARRDC5	0.961182	3.11172e-06	2.21663e-05	diff signed
CNOT8	BET1	0.839934	1.63459e-07	1.60064e-06	same signed
CNOT8	CALML6	0.826424	4.9766e-07	4.32665e-06	same signed
CNOT8	CCDC39	0.91926	4.12581e-06	2.84814e-05	diff signed
CNOT8	CD101	0.914646	4.271e-05	0.000225885	diff signed
CNOT8	CLCN4	0.773533	4.77186e-05	0.000249075	diff signed
CNOT8	CNDP1	0.803402	0.000265872	0.00112612	diff signed
CNPY4	ANKRD55	0.771293	0.00101589	0.00362345	diff signed
CNPY4	ARMCX2	0.778825	0.00079829	0.00293872	diff signed
CNPY4	ARRDC5	1.04668	3.88665e-06	2.70111e-05	switched opposites
CNPY4	ARSI	0.864287	8.79282e-05	0.00042647	diff signed
CNPY4	ATP8A2	0.752289	0.000965119	0.00346615	diff signed
CNPY4	C4BPB	1.05197	2.94254e-06	2.10894e-05	switched opposites
CNPY4	CAND2	1.00728	1.20392e-06	9.51442e-06	diff signed
CNPY4	CCDC39	0.762326	0.000503101	0.00196631	diff signed
CNPY4	CD101	0.942993	3.9094e-05	0.000208984	diff signed
CNPY4	CLCN4	0.814133	0.000242475	0.00103875	diff signed
CNPY4	CNDP1	1.03843	1.53763e-06	1.18313e-05	switched opposites
CNTLN	ADAMTS14	1.21292	0	0	diff signed
CNTLN	ARL6	0.891904	0	0	same signed
CNTLN	B3GALT1	1.08541	0	0	diff signed
CNTLN	BET1	1.2118	0	0	diff signed
CNTLN	BMP3	1.06837	0	0	diff signed
CNTLN	CALML6	1.14014	0	0	diff signed
COL18A1	AAMP	0.982154	2.05677e-05	0.000118465	switched opposites
COL18A1	ACTG1	0.770756	0.000812208	0.00298318	diff signed
COL18A1	AKAP1	0.834499	0.000372353	0.00151184	diff signed
COL18A1	AKR1B1	0.760792	0.00143026	0.00487377	diff signed
COL18A1	AKT2	0.757519	0.0011157	0.0039305	diff signed
COL18A1	ALDOA	0.859204	0.000275162	0.0011604	diff signed
COL18A1	ANKFY1	0.844874	0.000350128	0.00143263	diff signed
COL18A1	ANKK1	0.78362	0.0007594	0.00281408	diff signed
COL18A1	ANKRD17	0.799778	0.000809331	0.00297402	diff signed
COL18A1	APBB3	0.840008	0.000351915	0.00143902	switched opposites
COL18A1	APEX2	0.753792	0.001349	0.00463284	diff signed
COL18A1	ASB6	0.791097	0.000739685	0.00275034	diff signed
COL18A1	ATP10B	0.797765	0.000816102	0.00299574	diff signed
COL18A1	ATP1A1	0.807567	0.000525017	0.00204087	diff signed
COL18A1	B4GALT7	0.772347	0.00123618	0.00429599	diff signed
COL18A1	BCAM	0.807216	0.000542098	0.00209853	diff signed
COL18A1	BMP8B	0.935174	5.57393e-05	0.000285628	diff signed
COL18A1	BRD8	0.903428	0.000109278	0.000516279	diff signed
COL18A1	BTBD6	0.814567	0.000553714	0.00213764	diff signed
COL18A1	C17orf74	0.794243	0.000887648	0.00322327	diff signed
COL18A1	C19orf73	0.95276	3.95041e-05	0.000210898	diff signed
COL18A1	CACNA1I	0.917701	8.06691e-05	0.000395394	diff signed
COL18A1	CASKIN1	0.834841	0.000350068	0.00143241	diff signed
COL18A1	CCDC47	0.901488	9.89559e-05	0.00047319	diff signed
COL18A1	CCDC97	1.04434	4.64653e-06	3.16485e-05	switched opposites
COL18A1	CCT3	0.958383	3.2891e-05	0.000179469	diff signed
COL18A1	CDC34	0.866789	0.000150542	0.000684168	diff signed
COL18A1	CDC42EP5	0.824935	0.00039305	0.00158515	diff signed
COL18A1	CDH24	0.754894	0.00126106	0.0043708	diff signed
COL18A1	CLTA	0.821568	0.000391463	0.00157962	diff signed
COL1A1	AAMP	0.817938	0.000228241	0.000985144	diff signed
COL1A1	ABLIM1	0.834257	6.09775e-05	0.000309157	diff signed
COL1A1	AFG3L2	0.865914	7.13939e-05	0.000355102	diff signed
COL1A1	ANKFY1	1.03878	1.92265e-06	1.44424e-05	switched opposites
COL1A1	ANKRD17	0.817365	6.67905e-05	0.000334905	diff signed
COL1A1	AP3D1	0.829462	0.00013367	0.000616363	diff signed
COL1A1	ASB6	0.755378	7.91987e-05	0.000389018	same signed
COL1A1	ATP1A4	0.77573	0.000741637	0.00275669	diff signed
COL1A1	AXIN1	0.796247	0.000340827	0.00139931	diff signed
COL1A1	BRD8	0.82874	0.000144742	0.000661011	diff signed
COL1A1	CCDC97	0.915587	6.06172e-06	4.00972e-05	diff signed
COL1A1	CD59	0.777657	0.000716679	0.00267537	diff signed
COL1A1	CEMP1	0.823774	0.000192361	0.000848213	diff signed
COL1A1	CHKA	0.799314	4.96297e-05	0.000257826	diff signed
COL5A1	2020-03-05	0.932726	1.42413e-08	1.80081e-07	diff signed
COL5A1	AAMP	1.1032	4.81615e-13	1.68807e-11	diff signed
COL5A1	ABCF1	1.03588	4.00018e-10	7.27849e-09	diff signed
COL5A1	ABCF3	1.06242	1.85629e-13	7.14111e-12	diff signed
COL5A1	ABLIM1	0.755289	0.000732016	0.00272549	diff signed
COL5A1	ACAD9	0.781836	4.59479e-05	0.000240919	diff signed
COL5A1	ACO2	1.25722	0	0	diff signed
COL5A1	ACTG1	1.09052	0	0	diff signed
COL5A1	ACTR10	1.08932	3.59046e-12	1.0369e-10	diff signed
COL5A1	ACTR1B	1.18318	2.66454e-15	1.53927e-13	diff signed
COL5A1	ACTR6	1.07965	3.8876e-11	8.90977e-10	diff signed
COL5A1	ADH5	0.960835	1.07075e-06	8.56962e-06	diff signed
COL5A1	ADI1	0.912741	1.65084e-07	1.61498e-06	diff signed
COL5A1	ADNP	1.00431	1.52999e-08	1.92005e-07	diff signed
COL5A1	ADNP2	0.780153	0.000205552	0.00089898	diff signed
COL5A1	ADPRHL2	1.04183	5.21766e-10	9.24727e-09	diff signed
COL5A1	ADSS	0.824756	1.27107e-06	9.98581e-06	same signed
COL5A1	AFG3L2	0.897996	8.86756e-06	5.62058e-05	diff signed
COL5A1	AHCTF1	0.792639	3.08418e-05	0.000169526	diff signed
COL5A1	AKAP1	1.02123	3.2315e-11	7.53983e-10	diff signed
COL5A1	AKAP10	0.941115	2.61056e-07	2.43257e-06	diff signed
COL5A1	AKR1B1	0.863273	1.84296e-05	0.000107498	diff signed
COL5A1	AKT2	1.00247	2.56239e-13	9.55381e-12	diff signed
COL5A1	ALDOA	1.04564	7.63918e-10	1.30428e-08	diff signed
COL5A1	ALG9	0.8634	6.94453e-06	4.52437e-05	diff signed
COL5A1	AMBRA1	0.927321	1.066e-10	2.21155e-09	diff signed
COL5A1	AMFR	0.87705	3.7467e-10	6.86282e-09	same signed
COL5A1	AMPD2	0.945368	2.3384e-07	2.20495e-06	diff signed
COL5A1	ANGEL2	0.90265	2.00425e-06	1.49852e-05	diff signed
COL5A1	ANKFY1	0.919773	1.74815e-06	1.32686e-05	diff signed
COL5A1	ANKHD1	0.919251	1.50768e-13	5.9136e-12	same signed
COL5A1	ANKK1	1.09332	0	0	diff signed
COL5A1	ANKRA2	0.829454	3.97144e-07	3.53693e-06	same signed
COL5A1	ANKRD11	0.978652	3.93476e-11	9.00671e-10	diff signed
COL5A1	ANKRD17	0.967327	1.5409e-06	1.18533e-05	diff signed
COL5A1	ANP32A	0.858621	9.75879e-07	7.88898e-06	diff signed
COL5A1	AP3D1	1.09545	3.06201e-09	4.54124e-08	diff signed
COL5A1	APBB3	0.877692	2.74576e-06	1.98297e-05	diff signed
COL5A1	APEX1	1.07161	1.84496e-09	2.88071e-08	diff signed
COL5A1	APEX2	0.929766	9.07164e-06	5.73459e-05	diff signed
COL5A1	ARAF	0.990867	5.18379e-09	7.27809e-08	diff signed
COL5A1	ARAP2	0.787395	1.61517e-07	1.58353e-06	same signed
COL5A1	ARFGAP3	0.760584	0.000158116	0.000714269	diff signed
COL5A1	ARFGEF1	0.93082	6.97302e-11	1.50852e-09	diff signed
COL5A1	ARFIP2	1.16205	2.13607e-13	8.10475e-12	diff signed
COL5A1	ARHGAP4	1.04485	1.55431e-15	9.43486e-14	diff signed
COL5A1	ARHGEF7	1.04539	8.59776e-10	1.45103e-08	diff signed
COL5A1	ARID1A	0.921669	6.80356e-09	9.29039e-08	diff signed
COL5A1	ARID5A	0.808403	0.000257841	0.00109632	diff signed
COL5A1	ARIH2	1.16934	1.39222e-13	5.5047e-12	diff signed
COL5A1	ARL2BP	1.19508	5.4845e-14	2.37109e-12	diff signed
COL5A1	ARL6IP1	0.903042	2.58251e-07	2.40912e-06	diff signed
COL5A1	ARPC2	1.29377	0	0	diff signed
COL5A1	ARRDC2	1.13894	5.1581e-13	1.79644e-11	diff signed
COL5A1	ASB1	0.766949	0.000524816	0.0020402	diff signed
COL5A1	ASB6	0.890108	2.52151e-08	3.00414e-07	diff signed
COL5A1	ASXL1	1.08235	6.69909e-13	2.2766e-11	diff signed
COL5A1	ATG9A	0.760679	1.58059e-06	1.21254e-05	same signed
COL5A1	ATP10B	0.81219	1.71342e-06	1.30333e-05	same signed
COL5A1	ATP1A1	1.14384	7.9714e-14	3.32468e-12	diff signed
COL5A1	ATP1A4	1.03523	1.93406e-08	2.36843e-07	diff signed
COL5A1	ATP2B1	0.907366	1.47065e-05	8.80142e-05	diff signed
COL5A1	ATP6V1E1	0.855805	3.46483e-06	2.43887e-05	diff signed
COL5A1	ATXN2L	1.21322	0	0	diff signed
COL5A1	AXIN1	1.00538	1.69517e-09	2.66793e-08	diff signed
COL5A1	B3GALT6	0.824033	3.08491e-05	0.000169562	diff signed
COL5A1	B4GALT1	0.9651	9.21323e-10	1.54395e-08	diff signed
COL5A1	B4GALT7	0.856388	1.84022e-07	1.77995e-06	same signed
COL5A1	BAHD1	1.0701	2.08558e-11	5.07815e-10	diff signed
COL5A1	BAZ2A	0.884402	1.34921e-06	1.05318e-05	diff signed
COL5A1	BBS2	0.947311	9.63351e-07	7.79843e-06	diff signed
COL5A1	BCCIP	0.938811	9.16012e-07	7.4546e-06	diff signed
COL5A1	BCDIN3D	0.838628	3.65038e-05	0.000196744	diff signed
COL5A1	BCL3	0.769944	4.90146e-05	0.000255019	same signed
COL5A1	BDH2	0.922748	1.41669e-05	8.51507e-05	diff signed
COL5A1	BIRC3	0.804651	2.73143e-05	0.000152266	diff signed
COL5A1	BLMH	1.00731	2.44789e-06	1.7906e-05	diff signed
COL5A1	BLOC1S2	1.09648	1.33227e-15	8.201e-14	diff signed
COL5A1	BMI1	0.805471	0.000124768	0.000580046	diff signed
COL5A1	BMP8B	0.936569	1.90958e-14	9.13895e-13	same signed
COL5A1	BNIP3L	0.879974	7.35145e-12	1.98008e-10	same signed
COL5A1	BRD8	1.09665	1.23346e-12	3.95381e-11	diff signed
COL5A1	BRD9	0.962601	6.42275e-11	1.40118e-09	diff signed
COL5A1	BRI3	0.884176	3.08083e-06	2.19697e-05	diff signed
COL5A1	BSDC1	1.01827	4.96692e-09	7.00442e-08	diff signed
COL5A1	BTBD10	1.09692	6.02111e-10	1.05246e-08	diff signed
COL5A1	BTBD6	0.970802	2.28881e-09	3.4967e-08	diff signed
COL5A1	BTF3	1.21885	0	0	diff signed
COL5A1	BTF3L4	1.12384	9.28146e-13	3.06108e-11	diff signed
COL5A1	BTG1	1.09644	1.21942e-11	3.12947e-10	diff signed
COL5A1	BUD13	0.933802	1.12101e-11	2.90116e-10	same signed
COL5A1	C11orf24	0.818016	4.32769e-05	0.000228549	diff signed
COL5A1	C11orf57	0.889231	4.51873e-06	3.08757e-05	diff signed
COL5A1	C11orf58	1.2658	0	0	diff signed
COL5A1	C14orf166	1.21956	0	0	diff signed
COL5A1	C17orf74	0.853433	1.37777e-05	8.30621e-05	diff signed
COL5A1	C18orf21	1.17104	1.33227e-15	8.201e-14	diff signed
COL5A1	C19orf53	0.894584	4.46728e-05	0.000235013	diff signed
COL5A1	C19orf73	1.11443	0	0	diff signed
COL5A1	C1orf35	1.18657	5.17364e-14	2.2491e-12	diff signed
COL5A1	C1orf43	0.988188	9.77476e-11	2.0453e-09	diff signed
COL5A1	C1orf54	0.826544	5.04859e-05	0.000261729	diff signed
COL5A1	C6orf106	1.10735	1.77636e-15	1.06596e-13	diff signed
COL5A1	C9orf78	1.0755	1.85807e-11	4.57536e-10	diff signed
COL5A1	CABIN1	0.780195	1.65688e-05	9.78283e-05	same signed
COL5A1	CACNA1I	0.850475	2.63789e-13	9.80775e-12	same signed
COL5A1	CALM1	0.964302	9.99201e-15	5.0905e-13	diff signed
COL5A1	CAMK1D	1.00519	5.15514e-06	3.47137e-05	diff signed
COL5A1	CAMLG	1.49188	0	0	switched opposites
COL5A1	CAP1	0.914082	2.00617e-06	1.49981e-05	diff signed
COL5A1	CAPN7	0.76104	7.14461e-05	0.000355321	same signed
COL5A1	CASC3	1.1117	1.68754e-14	8.17282e-13	diff signed
COL5A1	CASKIN1	0.860305	1.23901e-13	4.95176e-12	same signed
COL5A1	CCDC115	1.10212	1.13783e-10	2.34462e-09	diff signed
COL5A1	CCDC130	1.04259	1.26565e-14	6.30206e-13	diff signed
COL5A1	CCDC28A	0.98749	1.33227e-14	6.59885e-13	diff signed
COL5A1	CCDC43	1.03558	1.39366e-09	2.23843e-08	diff signed
COL5A1	CCDC47	0.89098	1.07981e-09	1.77997e-08	same signed
COL5A1	CCDC97	1.01914	5.56638e-10	9.80436e-09	diff signed
COL5A1	CCM2	1.01809	9.0179e-12	2.38261e-10	diff signed
COL5A1	CCNI	1.25683	0	0	diff signed
COL5A1	CCNT1	0.878291	5.13206e-06	3.45752e-05	diff signed
COL5A1	CCNY	0.89172	6.36121e-09	8.74693e-08	same signed
COL5A1	CCT2	1.27704	0	0	diff signed
COL5A1	CCT3	1.25485	1.45661e-13	5.73207e-12	diff signed
COL5A1	CCT4	1.23539	0	0	diff signed
COL5A1	CD2	0.995574	3.06121e-09	4.54012e-08	diff signed
COL5A1	CD48	1.07056	7.25528e-07	6.05667e-06	diff signed
COL5A1	CD81	1.018	5.86331e-12	1.61479e-10	diff signed
COL5A1	CDC34	0.937844	2.88687e-09	4.30688e-08	diff signed
COL5A1	CDC37L1	0.895575	7.45574e-07	6.20566e-06	diff signed
COL5A1	CDC42EP5	1.09537	0	0	diff signed
COL5A1	CDH24	0.799902	1.18037e-10	2.42292e-09	same signed
COL5A1	CDR2	0.872435	6.45754e-07	5.45789e-06	diff signed
COL5A1	CEBPG	0.975276	1.71961e-08	2.13149e-07	diff signed
COL5A1	CECR7	1.18298	5.04041e-14	2.19676e-12	diff signed
COL5A1	CEMP1	0.842997	4.79842e-05	0.000250295	diff signed
COL5A1	CEP68	0.827333	0.000238388	0.00102348	diff signed
COL5A1	CES2	1.03736	4.5889e-10	8.23683e-09	diff signed
COL5A1	CGGBP1	0.908086	3.07088e-13	1.1241e-11	same signed
COL5A1	CHCHD2	1.27312	0	0	diff signed
COL5A1	CHD2	0.944255	1.30468e-07	1.30864e-06	diff signed
COL5A1	CHD7	0.905527	3.8946e-05	0.000208295	diff signed
COL5A1	CHERP	0.772499	1.42794e-06	1.10776e-05	same signed
COL5A1	CHMP1B	1.09652	1.64586e-11	4.10006e-10	diff signed
COL5A1	CHMP4B	1.06217	1.22125e-14	6.1013e-13	diff signed
COL5A1	CHMP7	0.828981	9.30768e-05	0.000448284	diff signed
COL5A1	CHPF2	0.897811	1.76832e-11	4.3748e-10	same signed
COL5A1	CHSY1	0.97632	1.74415e-10	3.44336e-09	diff signed
COL5A1	CHURC1	0.953853	6.2989e-07	5.33866e-06	diff signed
COL5A1	CIB1	0.847046	7.11329e-11	1.53542e-09	same signed
COL5A1	CKAP2	0.772656	0.000237147	0.00101877	diff signed
COL5A1	CLEC2D	1.21418	1.95866e-12	6.00485e-11	diff signed
COL5A1	CLIP4	0.804999	2.8261e-05	0.000156949	diff signed
COL5A1	CLK2	1.04939	2.78985e-08	3.29033e-07	diff signed
COL5A1	CLK4	0.882426	1.33796e-05	8.09315e-05	diff signed
COL5A1	CLTA	1.04636	6.10623e-14	2.61133e-12	diff signed
COL5A1	CMTM6	1.12613	4.44089e-16	3.00184e-14	diff signed
COL5A1	CNFN	1.11511	3.68086e-08	4.21905e-07	diff signed
COL5A1	CNOT6L	0.806613	0.000167372	0.00075085	diff signed
COL5A1	CNOT7	0.96395	2.589e-11	6.17256e-10	diff signed
COL5A1	CNOT8	0.880254	9.32885e-11	1.9606e-09	same signed
COL5A1	CNPY4	1.02532	3.9061e-07	3.48458e-06	diff signed
COL6A2	CAPS	0.811965	0.000255879	0.00108895	diff signed
COL9A1	ABI3	0.960147	1.42966e-05	8.58431e-05	switched opposites
COL9A1	ATAD2B	0.946537	4.25891e-05	0.000225337	switched opposites
COL9A1	BAALC	1.07467	4.62057e-07	4.0499e-06	switched opposites
COL9A1	BBC3	1.08738	5.20623e-07	4.50443e-06	switched opposites
COL9A1	BCAM	0.928844	6.22478e-05	0.000314795	switched opposites
COL9A1	BCAS4	1.00938	5.84614e-06	3.88259e-05	switched opposites
COL9A1	CASKIN1	0.813237	0.000646041	0.00244417	diff signed
COL9A1	CLN3	0.872355	0.000217448	0.000944305	switched opposites
COMMD2	ARRDC5	0.774236	0.000688385	0.0025831	diff signed
COMMD2	CLCN4	0.776227	0.000998569	0.00357002	diff signed
COMMD7	ADAMTS10	0.756504	0.00125459	0.00435169	diff signed
COMMD7	ANKRD55	0.935729	5.95315e-05	0.000302676	switched opposites
COMMD7	ARRDC5	1.19398	4.01565e-08	4.5597e-07	switched opposites
COMMD7	BET1	0.779919	2.58571e-05	0.000145041	same signed
COMMD7	C4BPB	0.780865	0.00111168	0.00391816	diff signed
COMMD7	CCDC39	0.768437	0.000306226	0.00127434	diff signed
COMMD7	CD101	0.988156	7.90703e-06	5.07576e-05	diff signed
COMMD7	CISH	0.807634	0.000506802	0.00197901	diff signed
COMMD7	CLEC18B	0.908787	5.73328e-05	0.000292793	diff signed
COMP	BPI	1.01085	6.29721e-07	5.33733e-06	diff signed
COMP	CAMP	0.766352	3.74949e-05	0.000201425	same signed
COMP	CEACAM6	0.754048	0.000435531	0.00173414	diff signed
COMP	CEACAM8	0.835168	7.28549e-06	4.72073e-05	diff signed
COPS8	ACE	0.760494	2.50401e-06	1.82687e-05	same signed
COPS8	ADPRH	0.762572	9.37247e-05	0.000451042	diff signed
COPS8	BCL2L11	0.766487	0.000900933	0.00326488	diff signed
COPS8	BET1	0.802856	3.77245e-06	2.63059e-05	same signed
COPS8	CALML6	0.837144	3.5448e-07	3.19499e-06	same signed
COPS8	CCND2	0.879235	0.000189488	0.000837097	switched opposites
COPS8	CLCN4	1.05581	3.80936e-07	3.40771e-06	diff signed
COPS8	CNBD1	0.816848	6.9349e-05	0.000346193	diff signed
COPS8	COL5A1	0.955271	2.47077e-09	3.74548e-08	diff signed
COQ6	ANKRD55	0.904697	7.95479e-05	0.000390534	switched opposites
COQ6	ARRDC5	0.956527	2.52456e-05	0.000142014	switched opposites
COQ6	C4BPB	0.773733	0.000718848	0.00268259	diff signed
COQ6	CNDP1	0.751636	0.000877575	0.0031915	diff signed
COX6A2	ACE	0.907143	1.58307e-07	1.55541e-06	diff signed
COX6A2	ADAP1	0.802007	0.0006665	0.00251181	diff signed
COX6A2	ANKRD55	0.757779	0.000805125	0.00296076	diff signed
COX6A2	ARMCX2	0.819324	0.000218878	0.000949684	diff signed
COX6A2	BCL2L11	0.775448	0.000530532	0.00205955	diff signed
COX6A2	BET1	0.794097	5.41611e-07	4.66568e-06	same signed
COX6A2	C1orf216	0.770103	1.54849e-05	9.21636e-05	same signed
COX6A2	CCDC39	1.05543	4.24245e-07	3.7519e-06	diff signed
CPLX2	BCL2L11	0.800197	0.000668493	0.00251829	diff signed
CPSF2	COL5A1	0.792331	0.000914662	0.00330807	diff signed
CPT2	ACE	0.777731	1.35451e-05	8.18119e-05	same signed
CPT2	CALML6	0.759846	1.4523e-05	8.70527e-05	same signed
CPT2	CNBD1	0.9027	2.04152e-05	0.000117689	diff signed
CPT2	COL5A1	0.770194	2.53717e-06	1.84836e-05	same signed
CREBZF	ADPRH	0.791095	0.000925496	0.00334186	diff signed
CREBZF	AK5	0.878693	0.000105895	0.000502201	diff signed
CREBZF	ANKRD35	1.01098	1.0478e-06	8.4053e-06	diff signed
[truncated: 75,922 more rows]

## Sheet: DCGs
DCGs
ARF1
ARHGAP12
ARIH2
BBC3
BCL2L11
BMI1
BNIP3L
CCND2
CCR7
CD38
CREBZF
CXCR6
DDR1
DNPEP
E2F3
ELAVL1
ETS1
FBXO31
FOS
FZD6
GEMIN4
GNAI1
GRB10
HCN2
HCN4
HDAC7
HIF1A
HIPK1
HIPK3
HK2
IGF1R
IRAK1
JAK1
JUNB
KIT
KRAS
MALAT1
MAP2K1
MAPK14
MAPK8
MCL1
MFN2
MMD
MMP9
MTOR
NCOA3
NFE2L2
NFKB1
NPAT
NRIP1
NUP214
OSBPL8
PDCD4
PDE4D
PIK3CD
PLAG1
PRKAB1
PTPRO
RAF1
RALA
RB1CC1
RUNX2
SETD2
SIRT1
SMAD2
SREBF1
SREBF2
STAT3
STAT5A
STAT6
STMN1
TCEAL1
TGFBR2
THBS4
TRIM8
TRPS1
USP14
VDAC1
WNT1
ZBTB4
ZFYVE9
ZNRF3
ADA
BACH2
AQP1
CLTC
CDKN1A
ABCA1
CPNE3
FGF9

## Sheet: miRNA-DCGs
miRNA	DCGs
hsa-miR-451a	MMP9
hsa-miR-451a	CPNE3
hsa-miR-221-3p	BCL2L11
hsa-miR-17-5p	NPAT
hsa-miR-17-5p	JAK1
hsa-miR-28-5p	CDKN1A
hsa-miR-17-5p	CDKN1A
hsa-miR-125a-5p	CDKN1A
hsa-miR-181b-5p	PLAG1
hsa-miR-181a-5p	PLAG1
hsa-miR-199a-3p	JUNB
hsa-miR-17-5p	PTPRO
hsa-miR-17-5p	BCL2L11
hsa-miR-221-3p	KIT
hsa-miR-133b	MCL1
hsa-miR-221-3p	BNIP3L
hsa-miR-221-3p	CREBZF
hsa-miR-221-3p	ARIH2
hsa-miR-221-3p	BBC3
hsa-miR-199a-3p	MAPK8
hsa-miR-199a-3p	MAPK14
hsa-miR-92a-3p	HIPK3
hsa-miR-199a-5p	JUNB
hsa-miR-320a	MCL1
hsa-miR-133b	IGF1R
hsa-miR-221-3p	FOS
hsa-miR-17-5p	FBXO31
hsa-miR-146b-5p	NFKB1
hsa-miR-17-5p	HIF1A
hsa-miR-17-5p	TGFBR2
hsa-miR-146b-5p	CDKN1A
hsa-miR-199a-5p	DDR1
hsa-miR-92a-3p	TGFBR2
hsa-miR-31-5p	ETS1
hsa-miR-146b-5p	KIT
hsa-miR-146b-5p	IRAK1
hsa-miR-17-5p	NCOA3
hsa-miR-125a-5p	ELAVL1
hsa-miR-181a-5p	BCL2L11
hsa-miR-221-3p	TCEAL1
hsa-miR-17-5p	CCND2
hsa-miR-17-5p	E2F3
hsa-miR-342-3p	GEMIN4
hsa-miR-221-3p	ETS1
hsa-miR-140-3p	NRIP1
hsa-miR-199a-5p	HIF1A
hsa-miR-92a-3p	BCL2L11
hsa-miR-181a-5p	RALA
hsa-miR-181a-5p	SIRT1
hsa-miR-181b-5p	SIRT1
hsa-miR-320a	AQP1
hsa-miR-886-3p	MCL1
hsa-miR-221-3p	TRPS1
hsa-miR-181a-5p	FOS
hsa-miR-125a-5p	HK2
hsa-miR-181a-5p	MCL1
hsa-miR-181b-5p	MCL1
hsa-miR-140-5p	DNPEP
hsa-miR-133b	RB1CC1
hsa-miR-133b	CPNE3
hsa-miR-181b-5p	IGF1R
hsa-miR-142-5p	NFE2L2
hsa-miR-140-5p	FGF9
hsa-miR-133b	HCN2
hsa-miR-133b	HCN4
hsa-miR-151a-3p	MCL1
hsa-miR-125a-5p	MAPK8
hsa-miR-142-3p	ARHGAP12
hsa-miR-140-3p	MAPK8
hsa-miR-221-3p	E2F3
hsa-miR-181a-5p	ARHGAP12
hsa-miR-181a-5p	MAP2K1
hsa-miR-181a-5p	KRAS
hsa-miR-10a-5p	MAPK8
hsa-miR-199a-3p	MTOR
hsa-miR-192-5p	HCN4
hsa-miR-192-5p	OSBPL8
hsa-miR-192-5p	IRAK1
hsa-miR-192-5p	FBXO31
hsa-miR-192-5p	USP14
hsa-miR-192-5p	CREBZF
hsa-miR-192-5p	NCOA3
hsa-miR-192-5p	IGF1R
hsa-miR-192-5p	SIRT1
hsa-miR-192-5p	FOS
hsa-miR-17-5p	TCEAL1
hsa-miR-423-5p	CCND2
hsa-miR-342-3p	ARIH2
hsa-miR-342-3p	CCND2
hsa-miR-320a	IGF1R
hsa-miR-320a	FBXO31
hsa-miR-320a	VDAC1
hsa-miR-320a	CCND2
hsa-miR-125a-5p	ARHGAP12
hsa-miR-221-3p	MFN2
hsa-miR-181b-5p	MTOR
hsa-miR-181b-5p	ZBTB4
hsa-miR-181b-5p	OSBPL8
hsa-miR-10a-5p	SREBF1
hsa-miR-10a-5p	ETS1
hsa-miR-10a-5p	VDAC1
hsa-miR-92a-3p	NFKB1
hsa-miR-92a-3p	CLTC
hsa-miR-92a-3p	IRAK1
hsa-miR-92a-3p	STAT3
hsa-miR-92a-3p	ARF1
hsa-miR-92a-3p	HIPK1
hsa-miR-92a-3p	SREBF2
hsa-miR-92a-3p	OSBPL8
hsa-miR-92a-3p	MFN2
hsa-miR-92a-3p	IGF1R
hsa-miR-28-5p	GEMIN4
hsa-miR-28-5p	SREBF2
hsa-miR-17-5p	PLAG1
hsa-miR-17-5p	IRAK1
hsa-miR-17-5p	TRIM8
hsa-miR-199a-5p	SIRT1
hsa-miR-140-3p	CD38
hsa-miR-148b-3p	PRKAB1
hsa-miR-181a-5p	SMAD2
hsa-miR-140-5p	IGF1R
hsa-miR-17-5p	ZBTB4
hsa-miR-320a	GNAI1
hsa-miR-221-3p	SIRT1
hsa-miR-17-5p	MAPK14
hsa-miR-17-5p	STAT3
hsa-miR-17-5p	ZFYVE9
hsa-miR-10a-5p	BCL2L11
hsa-miR-142-5p	TGFBR2
hsa-miR-92a-3p	FZD6
hsa-miR-140-5p	FZD6
hsa-miR-320a	PDCD4
hsa-miR-181a-5p	NCOA3
hsa-miR-181b-5p	NCOA3
hsa-miR-342-5p	NCOA3
hsa-miR-192-5p	BCL2L11
hsa-miR-92a-3p	E2F3
hsa-miR-320a	BMI1
hsa-miR-320a	ARF1
hsa-miR-151a-3p	HIF1A
hsa-miR-142-5p	MAP2K1
hsa-miR-181b-5p	MAP2K1
hsa-miR-361-5p	STAT6
hsa-miR-199a-5p	ARHGAP12
hsa-miR-181b-5p	FOS
hsa-miR-125a-5p	TRPS1
hsa-miR-140-5p	RALA
hsa-miR-150-5p	TRPS1
hsa-miR-92a-3p	MAPK8
hsa-miR-342-3p	SREBF1
hsa-miR-342-3p	SREBF2
hsa-miR-199a-5p	NFKB1
hsa-miR-181a-5p	STAT3
hsa-miR-133b	MMP9
hsa-miR-221-3p	STAT5A
hsa-miR-146b-5p	ZNRF3
hsa-miR-140-5p	HDAC7
hsa-miR-140-5p	ADA
hsa-miR-142-5p	SIRT1
hsa-miR-140-5p	MMD
hsa-miR-142-3p	MMD
hsa-miR-142-3p	IRAK1
hsa-miR-192-5p	ZNRF3
hsa-miR-92a-3p	ZNRF3
hsa-miR-142-5p	PDE4D
hsa-miR-423-5p	E2F3
hsa-miR-199a-5p	E2F3
hsa-miR-140-5p	BCL2L11
hsa-miR-31-5p	ARF1
hsa-miR-140-3p	USP14
hsa-miR-199a-3p	CREBZF
hsa-miR-221-3p	STMN1
hsa-miR-17-5p	ARHGAP12
hsa-miR-125a-5p	ARIH2
hsa-miR-342-3p	HIPK3
hsa-miR-181b-5p	ETS1
hsa-miR-181a-5p	ETS1
hsa-miR-342-3p	IGF1R
hsa-miR-150-5p	PDCD4
hsa-miR-10a-5p	FBXO31
hsa-miR-150-5p	PRKAB1
hsa-miR-361-5p	SMAD2
hsa-miR-181a-5p	ZBTB4
hsa-miR-17-5p	VDAC1
hsa-miR-92a-3p	MCL1
hsa-miR-17-5p	MCL1
hsa-miR-17-5p	ABCA1
hsa-miR-142-5p	HIF1A
hsa-miR-361-5p	CXCR6
hsa-miR-199a-5p	HK2
hsa-miR-199a-5p	KRAS
hsa-miR-125a-5p	STAT3
hsa-miR-133b	SIRT1
hsa-miR-181b-5p	HK2
hsa-miR-125a-5p	MCL1
hsa-miR-320a	RUNX2
hsa-miR-125a-5p	MAPK14
hsa-miR-199a-5p	ETS1
hsa-miR-199a-5p	CCR7
hsa-miR-320a	MMP9
hsa-miR-199a-5p	PDE4D
hsa-miR-199a-5p	PIK3CD
hsa-miR-192-5p	BMI1
hsa-miR-181a-5p	CDKN1A
hsa-miR-181b-5p	PDCD4
hsa-miR-199a-5p	SETD2
hsa-miR-199a-5p	CLTC
hsa-miR-320a	USP14
hsa-miR-133b	NUP214
hsa-miR-17-5p	MFN2
hsa-miR-92a-3p	SIRT1
hsa-miR-181b-5p	BCL2L11
hsa-miR-142-3p	THBS4
hsa-miR-148b-3p	WNT1
hsa-miR-142-5p	BACH2
hsa-miR-221-3p	GRB10
hsa-miR-125a-5p	MTOR
hsa-miR-139-3p	ELAVL1
hsa-miR-31-5p	STMN1
hsa-miR-125a-5p	RAF1
hsa-miR-125a-5p	E2F3
hsa-miR-199a-5p	FZD6
hsa-miR-125a-5p	SMAD2
hsa-miR-146b-5p	MALAT1
hsa-miR-139-3p	E2F3
hsa-miR-140-5p	E2F3
hsa-miR-148b-3p	CDKN1A
hsa-miR-342-5p	SREBF1
hsa-miR-92a-3p	PIK3CD
