# Supplementary material for: Deciphering microRNA-mRNA regulatory network in adult T-cell leukemia/lymphoma; the battle between oncogenes and anti-oncogenes
Source: PLoS One. 2021 Feb 25;16(2):e0247713. doi: 10.1371/journal.pone.0247713 (PMC7906381; doi:10.1371/journal.pone.0247713)
Supplement: S4 Table — (XLSX) [file pone.0247713.s004.xlsx]

## Sheet: Sheet1
miRNA	Gene
miR-451a	CPNE3
miR-451a	MMP9

## Sheet: Sheet2
miRNA	Gene
hsa-miR-142-3p	THBS4
hsa-miR-320a	GNAI1
hsa-miR-320a	RUNX2
hsa-miR-92a-3p	FZD6
hsa-miR-140-5p	FZD6
hsa-miR-199a-5p	FZD6

## Sheet: Sheet3
miRNA	Gene
miR-221-3p	BCL2L11
miR-17-5p	NPAT
miR-17-5p	JAK1
miR-28-5p	CDKN1A
miR-17-5p	CDKN1A
miR-125a-5p	CDKN1A
miR-181b-5p	PLAG1
miR-181a-5p	PLAG1
miR-199a-3p	JUNB
miR-17-5p	PTPRO
miR-17-5p	BCL2L11
miR-221-3p	KIT
miR-133b	MCL1
miR-221-3p	BNIP3L
miR-221-3p	CREBZF
miR-221-3p	ARIH2
miR-221-3p	BBC3
miR-199a-3p	MAPK8
miR-199a-3p	MAPK14
miR-92a-3p	HIPK3
miR-199a-5p	JUNB
miR-320a	MCL1
miR-133b	IGF1R
miR-221-3p	FOS
miR-17-5p	FBXO31
miR-146b-5p	NFKB1
miR-17-5p	HIF1A
miR-17-5p	TGFBR2
miR-146b-5p	CDKN1A
miR-199a-5p	DDR1
miR-92a-3p	TGFBR2
miR-31-5p	ETS1
miR-146b-5p	KIT
miR-146b-5p	IRAK1
miR-17-5p	NCOA3
miR-125a-5p	ELAVL1
miR-181a-5p	BCL2L11
miR-221-3p	TCEAL1
miR-17-5p	CCND2
miR-17-5p	E2F3
miR-342-3p	GEMIN4
miR-221-3p	ETS1
miR-140-3p	NRIP1
miR-199a-5p	HIF1A
miR-92a-3p	BCL2L11
miR-181a-5p	RALA
miR-181a-5p	SIRT1
miR-181b-5p	SIRT1
miR-320a	AQP1
miR-886-3p	MCL1
miR-221-3p	TRPS1
miR-181a-5p	FOS
miR-125a-5p	HK2
miR-181a-5p	MCL1
miR-181b-5p	MCL1
miR-140-5p	DNPEP
miR-133b	RB1CC1
miR-133b	CPNE3
miR-181b-5p	IGF1R
miR-142-5p	NFE2L2
miR-140-5p	FGF9
miR-133b	HCN2
miR-133b	HCN4
miR-151a-3p	MCL1
miR-125a-5p	MAPK8
miR-142-3p	ARHGAP12
miR-140-3p	MAPK8
miR-221-3p	E2F3
miR-181a-5p	ARHGAP12
miR-181a-5p	MAP2K1
miR-181a-5p	KRAS
miR-10a-5p	MAPK8
miR-199a-3p	MTOR
miR-192-5p	HCN4
miR-192-5p	OSBPL8
miR-192-5p	IRAK1
miR-192-5p	FBXO31
miR-192-5p	USP14
miR-192-5p	CREBZF
miR-192-5p	NCOA3
miR-192-5p	IGF1R
miR-192-5p	SIRT1
miR-192-5p	FOS
miR-17-5p	TCEAL1
miR-423-5p	CCND2
miR-342-3p	ARIH2
miR-342-3p	CCND2
miR-320a	IGF1R
miR-320a	FBXO31
miR-320a	VDAC1
miR-320a	CCND2
miR-125a-5p	ARHGAP12
miR-221-3p	MFN2
miR-181b-5p	MTOR
miR-181b-5p	ZBTB4
miR-181b-5p	OSBPL8
miR-10a-5p	SREBF1
miR-10a-5p	ETS1
miR-10a-5p	VDAC1
miR-92a-3p	NFKB1
miR-92a-3p	CLTC
miR-92a-3p	IRAK1
miR-92a-3p	STAT3
miR-92a-3p	ARF1
miR-92a-3p	HIPK1
miR-92a-3p	SREBF2
miR-92a-3p	OSBPL8
miR-92a-3p	MFN2
miR-92a-3p	IGF1R
miR-28-5p	GEMIN4
miR-28-5p	SREBF2
miR-17-5p	PLAG1
miR-17-5p	IRAK1
miR-17-5p	TRIM8
miR-199a-5p	SIRT1
miR-140-3p	CD38
miR-148b-3p	PRKAB1
miR-181a-5p	SMAD2
miR-140-5p	IGF1R
miR-17-5p	ZBTB4
miR-221-3p	SIRT1
miR-17-5p	MAPK14
miR-17-5p	STAT3
miR-17-5p	ZFYVE9
miR-10a-5p	BCL2L11
miR-142-5p	TGFBR2
miR-320a	PDCD4
miR-181a-5p	NCOA3
miR-181b-5p	NCOA3
miR-342-5p	NCOA3
miR-192-5p	BCL2L11
miR-92a-3p	E2F3
miR-320a	BMI1
miR-320a	ARF1
miR-151a-3p	HIF1A
miR-142-5p	MAP2K1
miR-181b-5p	MAP2K1
miR-361-5p	STAT6
miR-199a-5p	ARHGAP12
miR-181b-5p	FOS
miR-125a-5p	TRPS1
miR-140-5p	RALA
miR-150-5p	TRPS1
miR-92a-3p	MAPK8
miR-342-3p	SREBF1
miR-342-3p	SREBF2
miR-199a-5p	NFKB1
miR-181a-5p	STAT3
miR-133b	MMP9
miR-221-3p	STAT5A
miR-146b-5p	ZNRF3
miR-140-5p	HDAC7
miR-140-5p	ADA
miR-142-5p	SIRT1
miR-140-5p	MMD
miR-142-3p	MMD
miR-142-3p	IRAK1
miR-192-5p	ZNRF3
miR-92a-3p	ZNRF3
miR-142-5p	PDE4D
miR-423-5p	E2F3
miR-199a-5p	E2F3
miR-140-5p	BCL2L11
miR-31-5p	ARF1
miR-140-3p	USP14
miR-199a-3p	CREBZF
miR-221-3p	STMN1
miR-17-5p	ARHGAP12
miR-125a-5p	ARIH2
miR-342-3p	HIPK3
miR-181b-5p	ETS1
miR-181a-5p	ETS1
miR-342-3p	IGF1R
miR-150-5p	PDCD4
miR-10a-5p	FBXO31
miR-150-5p	PRKAB1
miR-361-5p	SMAD2
miR-181a-5p	ZBTB4
miR-17-5p	VDAC1
miR-92a-3p	MCL1
miR-17-5p	MCL1
miR-17-5p	ABCA1
miR-142-5p	HIF1A
miR-361-5p	CXCR6
miR-199a-5p	HK2
miR-199a-5p	KRAS
miR-125a-5p	STAT3
miR-133b	SIRT1
miR-181b-5p	HK2
miR-125a-5p	MCL1
miR-125a-5p	MAPK14
miR-199a-5p	ETS1
miR-199a-5p	CCR7
miR-320a	MMP9
miR-199a-5p	PDE4D
miR-199a-5p	PIK3CD
miR-192-5p	BMI1
miR-181a-5p	CDKN1A
miR-181b-5p	PDCD4
miR-199a-5p	SETD2
miR-199a-5p	CLTC
miR-320a	USP14
miR-133b	NUP214
miR-17-5p	MFN2
miR-92a-3p	SIRT1
miR-181b-5p	BCL2L11
miR-148b-3p	WNT1
miR-142-5p	BACH2
miR-221-3p	GRB10
miR-125a-5p	MTOR
miR-139-3p	ELAVL1
miR-31-5p	STMN1
miR-125a-5p	RAF1
miR-125a-5p	E2F3
miR-125a-5p	SMAD2
miR-146b-5p	MALAT1
miR-139-3p	E2F3
miR-140-5p	E2F3
miR-148b-3p	CDKN1A
miR-342-5p	SREBF1
miR-92a-3p	PIK3CD
